# Supplementary material for: Candida albicans resistance to hypochlorous acid
Source: mBio. 2023 Nov 30;14(6):e02671-23. doi: 10.1128/mbio.02671-23 (PMC10746268; doi:10.1128/mbio.02671-23)
Supplement: Table S1 — RNAseq analysis of C. albicans exposed to different types of oxidative stress. [file mbio.02671-23-s0001.xlsx]

## Sheet: Readme
These data show the log2 fold change of transcript levels compared to the untreated control
The log2 fold change values were color labeled when the padj (adjusted p value) is less than 0.1. Yellow indicates up-regulation and blue indicates down-regulation.

## Sheet: Fig. 4 data
Gene_ID	Gene_Name	Note	NaOCl_1uM	NaOCl_5uM	H2O2_500uM	Benzoquinone_50uM	NaOCl_1uM_padj	NaOCl_5uM_padj	H2O2_500uM_padj	Benzoquinone_50uM_padj	Description
C1_00010W	C1_00010W		0.282089	-0.00901103	0.334822	-0.322156	1	0.993253	0.407314	0.412697	Dubious open reading frame
C1_00020C	C1_00020C		0.147134	0.86117	0.30706	0.581769	1	8.36162e-17	0.00324935	5.03568e-09	Protein of unknown function; transcript detected on high-resolution tiling arrays
C1_00030C	C1_00030C		-0.0809121	-0.232824	-0.247813	-0.192947	1	0.363271	0.260855	0.364366	Protein of unknown function; transcript detected on high-resolution tiling arrays
C1_00040W	CTA2		-0.0863028	0.159755	-0.713995	-1.0673	1	0.292755	3.57235e-09	2.85009e-19	Putative transcription factor; Med2 mediator domain; activates transcription in 1-hybrid assay in S. cerevisiae; repressed by Efg1; member of a family of telomere-proximal genes; Tbf1-induced
C1_00050C	C1_00050C		0.564686	-0.248908	0.121651	-1.47372	1	0.83844	0.903771	0.0995373	Ortholog of Candida albicans WO-1 : CAWG_01361
C1_00060W	TUP1		-0.0307093	-0.291539	-0.686111	-0.590635	1	4.3899e-07	2.0755e-38	3.88316e-29	Transcriptional corepressor; represses filamentous growth; regulates switching; role in germ tube induction, farnesol response; in repression pathways with Nrg1, Rfg1; farnesol upregulated in biofilm; rat catheter, Spider biofilm repressed
C1_00070W	MVD		-0.0520632	-0.140266	-0.467784	-1.15488	1	0.0992134	4.55506e-11	8.81834e-62	Mevalonate diphosphate decarboxylase; functional homolog of S. cerevisiae Erg19; possible drug target; regulated by carbon source, yeast-hypha switch, growth phase, antifungals; gene has intron; rat catheter, Spider biofilm repressed
C1_00080C	RCA1		-0.064067	-0.143049	-0.57854	-0.195144	1	0.280197	4.80523e-08	0.0716238	Protein involved in regulation of carbonic anhydrases; controls CO2 sensing; bZIP domain-containing transcription factor of the ATF/CREB family; null mutant displays slow growth, abnormal colony morphology and invasive growth
C1_00090W	C1_00090W		0.166774	-0.195785	0.0195537	-0.121615	1	0.101739	0.879086	0.249559	Ortholog(s) have role in ascospore formation, ascospore wall assembly, ascospore-type prospore membrane assembly and cytosol, prospore membrane localization
C1_00100C	C1_00100C		0.0585497	0.0628244	0.452908	0.207599	1	0.681152	2.42857e-05	0.0564241	Cardiolipin synthase; ortholog of S. cerevisiae Crd1; transcript is upregulated in clinical isolates from HIV+ patients with oral candidiasis; mutants are viable; Spider biofilm repressed
C1_00110W	CCT8		-0.0196638	0.0117463	-0.191786	-0.46351	1	0.951422	0.0811477	6.7945e-06	Chaperonin-containing T-complex subunit; role in hyphal morphogenesis, particularly starvation-induced; essential; expression in S. cerevisiae inhibits Ras2-mediated pathways; CCT8 and TRP1 overlap; Spider biofilm repressed
C1_00120C	TRP1		0.030458	-0.0659952	0.212878	-0.286259	1	0.518772	0.00628201	0.000151858	Phosphoribosylanthranilate isomerase; tryptophan biosynthesis; expected unifunctional, unlike trifunctional enzyme of some other fungi; complements E. coli trpC, S. cerevisiae trp1 mutant; CCT1 and TRP1 overlap; Spider biofilm repressed
C1_00130C	VPS53		0.0367869	0.0503305	0.132315	0.571802	1	0.584457	0.0592458	1.23805e-18	Ortholog(s) have role in Golgi to vacuole transport, cellular sphingolipid homeostasis, retrograde transport, endosome to Golgi and GARP complex, Golgi apparatus localization
C1_00140W	KEL1		-0.0389821	0.00141319	-0.68597	-0.0484425	1	0.995353	1.15671e-23	0.517985	Kelch repeat domain-containing protein; localizes to sites of polarized growth; mutant colonies exhibit slightly decreased filamentation ratio; not required for buccal epithelial cell adherence or virulence in mice
C1_00150C	RIM8		0.13457	0.086699	-0.838412	-1.06422	1	0.623025	1.94175e-11	5.86221e-18	Beta-arrestin-like protein; involved in pH response; required for pathogenesis, activation of Rim101 and alkaline pH-induced hyphal growth; colony morphology-related gene regulation by Ssn6p negative feedback regulation target
C1_00160C	C1_00160C		0.0886026	-0.112788	-0.390581	-0.0116632	1	0.762797	0.150902	0.970497	Putative nucleolar protein with a predicted role in pre-rRNA processing and ribosome biogenesis; repressed by nitric oxide; required for flow model biofilm formation; Spider biofilm repressed
C1_00170W	LEU4		0.0465024	-0.138905	1.64667	-0.795391	1	0.0932961	2.36821e-132	1.0223e-31	Putative 2-isopropylmalate synthase; regulated by Nrg1, Mig1, Tup1, Gcn4; induced by human whole blood or PMNs; macrophage/pseudohyphal-repressed after 16h; Spider biofilm repressed
C1_00180W	RPL16A		0.0240519	-0.14602	-0.0719639	-1.00236	1	0.215523	0.511131	7.13978e-27	Ribosomal protein; transposon mutation affects filamentous growth; repressed upon phagocytosis by murine macrophages; Hap43-induced; Spider biofilm repressed
C1_00190C	C1_00190C		-0.325931	-0.307925	0.245298	-2.59548	1	0.521709	0.548459	2.0515e-12	Protein of unknown function; flow model biofilm induced; Spider biofilm induced
C1_00200C	C1_00200C		-0.270714	-0.552526	-1.01047	-0.173508	1	0.00233491	1.69511e-09	0.307016	Has domain(s) with predicted nucleic acid binding, nucleotide binding activity
C1_00210C	C1_00210C		-0.0211186	-0.373676	-1.65531	-0.872316	1	0.0408395	5.33266e-27	1.62127e-08	Ortholog(s) have unfolded protein binding activity, role in protein folding, protein localization to cell surface and integral component of endoplasmic reticulum membrane localization
C1_00220W	PHR2		-0.0209481	-0.273249	-0.856342	-1.07854	1	0.121987	5.38953e-09	8.19471e-14	Glycosidase; role in vaginal not systemic infection (low pH not neutral); low pH, high iron, fluconazole, Hap43-induced; Rim101-repressed at pH8; rat catheter biofilm induced; Bcr1-repressed in RPMI a/a biofilms
C1_00230C	BFA1		0.091713	-0.00508193	0.618613	0.461006	1	0.979024	4.97995e-12	2.41801e-07	Ortholog(s) have GDP-dissociation inhibitor activity, GTPase activator activity, role in mitotic spindle orientation checkpoint, negative regulation of exit from mitosis and Bfa1-Bub2 complex, spindle pole body localization
C1_00240C	tT(AGU)6		-0.602817	-0.203436	0.756827	0.379983	1	0.884477	0.422	0.686769	tRNA-Thr, predicted by tRNAscan-SE; AGU anticodon
C1_00270W	C1_00270W		-0.0999543	-0.296593	-0.858079	-1.82207	1	0.520959	0.0159688	9.21244e-08	Predicted ORF in retrotransposon Tca8 with similarity to the Gag region encoding nucleocapsid-like protein; repressed by ciclopirox olamine; filament induced; regulated by Rfg1, Tup1; overlaps orf19.6078.1
C1_00280C	RFC52		0.578279	0.806555	1.0468	1.04591	1	0.360364	0.156421	0.138483	Putative replication factor C complex protein; periodic mRNA expression, peak at cell-cycle G1/S phase; overlaps orf19.6079
C1_00290W	POL93		-0.0409351	-0.083669	-0.707634	-1.03873	1	0.865008	0.030124	0.000879821	Predicted ORF in retrotransposon Tca8 with similarity to the Pol region of retrotransposons encoding reverse transcriptase, protease and integrase; downregulated in response to ciclopirox olamine; F-12/CO2 early biofilm induced
C1_00310W	C1_00310W		-0.077617	-0.0667012	-0.832142	-0.790291	1	0.749925	6.98795e-09	2.65592e-08	Putative protein of unknown function; shows colony morphology-related gene regulation by Ssn6p
C1_00320W	C1_00320W		0.0561339	-0.0498043	-0.266009	-0.0863968	1	0.632494	0.000476542	0.269303	Ortholog(s) have cargo adaptor activity, role in intracellular protein transport, retrograde transport, endosome to Golgi and endosome, retromer complex, retromer, cargo-selective complex localization
C1_00330C	C1_00330C		0.0241748	-0.153802	-0.0836427	0.56812	1	0.184891	0.437189	1.08597e-09	Putative CCR4-Not complex transcription factor; ortholog of S. cerevisiae Cdc36; Hap43-repressed gene
C1_00340W	HBR1		0.112884	-0.0538859	-0.487056	0.553004	1	0.693928	3.91778e-07	3.02341e-09	Essential protein involved in regulation of MTL gene expression; hemoglobin-regulated inhibitor of white-opaque switching, may affect survival in host; activator of MTLalpha1 and MTLalpha2; transcript activated by hemoglobin
C1_00350C	HMX1		-0.0944302	0.8871	-1.53901	-1.66253	1	0.000203937	1.3649e-12	9.9664e-15	Heme oxygenase; utilization of hemin iron; transcript induced by heat, low iron, or hemin; repressed by Efg1; induced by low iron; upregulated by Rim101 at pH 8; Hap43-induced; Spider and flow model biofilm induced
C1_00360W	CDC13		-0.0766127	0.108445	-0.0359068	-0.502494	1	0.554893	0.832569	0.000222799	Essential protein with similarity to S. cerevisiae Cdc13p, involved in telomere maintenance
C1_00370W	C1_00370W		0.101259	0.450477	0.697114	1.39952	1	0.00281006	2.27942e-07	3.04868e-27	Protein of unknown function
C1_00380C	NAA25		0.0323816	0.230664	0.111334	0.207485	1	0.00165443	0.113874	0.00162871	Ortholog(s) have peptide alpha-N-acetyltransferase activity and role in N-terminal peptidyl-methionine acetylation, cytoskeleton organization, mitochondrion inheritance, regulation of actin cytoskeleton organization
C1_00390W	ENA2		0.0532099	-0.0416426	0.192038	0.511004	1	0.848368	0.201826	0.000210361	Putative sodium transporter; induced by ciclopirox olamine; alkaline induced by Rim101; repressed by high-level peroxide stress; induced in oral candidiasis clinical isolates; possibly essential gene; rat catheter and Spider biofilm induced
C1_00400W	SVF1		0.084795	0.136333	0.476679	0.208954	1	0.111164	1.87067e-11	0.00361586	Putative survival factor; stationary phase enriched protein; fluconazole-induced; regulated by Gcn4p; repressed in response to amino acid starvation (3-AT treatment); fungal-specific (no human or murine homolog)
C1_00410C	C1_00410C		-0.115473	0.712898	0.474604	1.65771	1	0.000114194	0.00645083	6.90118e-24	Hexadecenal dehydrogenase; involved in the conversion of sphingosine 1-phosphate breakdown product hexadecenal to hexadecenoic acid; Spider biofilm induced
C1_00420W	C1_00420W		-0.0401408	-0.434724	-1.45476	-0.425644	1	0.00758195	9.28535e-25	0.00318109	RNA polymerase II holoenzyme/mediator subunit; regulated by Mig1, Tup1; amphotericin B, caspofungin repressed; protein present in exponential and stationary growth phase yeast; Hap43-repressed; Spider biofilm repressed
C1_00430W	C1_00430W		0.014367	0.122951	-0.170539	0.944219	1	0.269607	0.0715571	8.15445e-28	Ortholog(s) have phosphatidylinositol-3,5-bisphosphate binding, phosphatidylinositol-3-phosphate binding, phosphatidylinositol-4-phosphate binding, ubiquitin binding activity
C1_00440W	UBP6		0.00511491	0.658373	0.0646414	0.0982755	1	4.78689e-10	0.580287	0.358641	Putative ubiquitin-specific protease of the 26S proteasome; oxidative stress-induced via Cap1p
C1_00450C	C1_00450C		-0.0602369	-0.151317	0.0887113	0.246819	1	0.165775	0.37724	0.00621187	Mitochondrial protein; component of the mitochondrial inner membrane organizing system ; role in maintenance of crista junctions and inner membrane architecture; Spider biofilm repressed
C1_00460W	C1_00460W		0.0372012	-0.167819	-0.0451985	0.0145566	1	0.0336556	0.566903	0.853588	Putative TIM23 translocase complex subunit; membrane-localized; Hap43-repressed
C1_00470C	C1_00470C		-0.0555395	-0.358811	-0.604302	0.202094	1	0.0547455	0.000182641	0.224382	Ortholog(s) have role in N-acylethanolamine metabolic process, N-acylphosphatidylethanolamine metabolic process and integral component of mitochondrial inner membrane localization
C1_00480C	GCN20		0.0305297	0.119866	-0.520303	-0.598064	1	0.0924509	2.3508e-18	3.39736e-24	YEF3-subfamily ABC family protein, predicted not to be a transporter
C1_00490C	TTR1		0.12987	1.02817	4.09974	2.79043	1	5.30185e-17	1.23872e-279	4.73838e-130	Putative glutaredoxin; described as a glutathione reductase; induced by human neutrophils and benomyl treatment; alkaline repressed; regulated by Gcn2 and Gcn4; required for virulence in mouse model; Spider biofilm induced
C1_00500C	GLO1		-0.010411	0.205422	1.43259	0.262811	1	0.0359078	1.05307e-68	0.00181684	Putative monomeric glyoxalase I; oxidative stress-induced via Cap1; flow model and rat catheter biofilm repressed
C1_00510W	C1_00510W		0.0418863	0.213319	0.60832	-1.16026	1	0.0401704	5.57737e-12	3.72976e-39	Ortholog(s) have 3-methyl-2-oxobutanoate hydroxymethyltransferase activity, role in pantothenate biosynthetic process and mitochondrion localization
C1_00520W	C1_00520W		0.0784268	0.0973847	1.04145	-0.198508	1	0.475823	3.30878e-25	0.0590941	Ortholog(s) have phosphatase activity and role in dephosphorylation
C1_00530C	C1_00530C		0.0597451	-0.0967106	-0.429494	0.0184907	1	0.452452	1.37215e-05	0.871781	Ortholog of C. dubliniensis CD36 : Cd36_00460, C. parapsilosis CDC317 : CPAR2_800010, Candida tenuis NRRL Y-1498 : CANTEDRAFT_125085 and Debaryomyces hansenii CBS767 : DEHA2D09086g
C1_00540C	C1_00540C		-0.129762	-0.596234	-0.215184	-0.057244	1	0.00577243	0.309053	0.79073	Protein with a Bul1 domain; binds the ubiquitin ligase Rsp5 and is involved in intracellular trafficking of a general amino acid permease Gap1; repressed in an azole-resistant strain overexpressing MDR1; Spider biofilm induced
C1_00550W	CIS2		0.044635	-0.124789	1.03995	3.0876	1	0.36938	5.68606e-23	1.40957e-198	Putative role in regulation of biogenesis of the cell wall; upregulated in biofilm; Gcn4p-regulated
C1_00560W	CNS1		0.165957	0.131981	0.437258	0.476264	1	0.590336	0.0172801	0.00734497	Putative co-chaperone; Hap43p-induced gene; mutation confers hypersensitivity to radicicol
C1_00570C	C1_00570C		0.135405	0.0819738	0.460893	0.980765	1	0.440257	1.06363e-08	2.05794e-36	Ortholog(s) have protein kinase activator activity and role in chromosome segregation, protein phosphorylation, regulation of cytokinesis
C1_00580W	C1_00580W		0.152158	0.259891	0.843971	1.33045	1	0.16396	3.54566e-08	5.90916e-19	Protein of unknown function; Spider biofilm induced
C1_00590W	TUF1		-0.116166	-0.420189	-0.831958	-0.850981	1	0.00153004	1.77866e-12	3.22779e-13	Translation elongation factor TU; macrophage/pseudohyphal-induced; repressed upon phagocytosis by murine macrophage; levels decrease in stationary phase cells; Spider biofilm repressed
C1_00600W	APC1		0.0994302	0.153022	0.383608	0.0248055	1	0.219439	0.0001811	0.832219	Putative Anaphase-Promoting Complex/Cyclosome subunit; essential for growth; periodic mRNA expression, peak at cell-cycle S/G2 phase
C1_00610W	PSD1		-0.073369	-0.37953	-0.917198	-0.646555	1	0.00234805	8.90605e-17	4.12937e-09	Phosphatidylserine decarboxylase; involved in phosphatidylethanolamine synthesis; Spider biofilm repressed
C1_00620W	MOB2		-0.0608401	-0.10491	-0.386546	0.0301198	1	0.479346	0.000693952	0.812099	Mob1/phocein domain protein of RAM signaling network; cell wall integrity; role in cell separation, cortical actin polarization; required for hyphal growth; phosphorylated by Cdc28 on hyphal induction; activates Cbk1; mRNA binds She3
C1_00630W	C1_00630W		-0.0635333	-0.240113	0.364293	0.0695638	1	0.18505	0.0180185	0.671636	Has domain(s) with predicted UDP-N-acetylmuramate dehydrogenase activity, catalytic activity, flavin adenine dinucleotide binding activity and role in oxidation-reduction process
C1_00640C	RPO41		-0.0821257	-0.675922	0.0223964	0.0313034	1	0.0056695	0.936738	0.900499	Putative mitochondrial RNA polymerase; repressed in core stress response; Spider biofilm induced
C1_00650C	SNF7		0.00808073	0.237033	0.793487	0.973412	1	6.54761e-05	5.6858e-51	3.21063e-77	ESCRT III complex protein; role in proteolytic activation of Rim101 and Rim8 processing/activation; separable roles in RIM101 pathway and in transport from MVB to vacuole; involved in echinocandin and azole sensitivity
C1_00660C	C1_00660C		0.0322191	0.401812	0.119999	0.0123009	1	0.000156993	0.260855	0.913207	Ortholog(s) have SNAP receptor activity and role in Golgi organization, endoplasmic reticulum to Golgi vesicle-mediated transport, intra-Golgi vesicle-mediated transport, vesicle fusion, vesicle fusion with Golgi apparatus
C1_00670C	UGA32		0.116131	0.274708	0.858789	0.929514	1	0.0866009	1.30466e-10	1.7916e-12	Predicted Zn(II)2Cys6 transcription factor; has similarity to S. cerevisiae Uga3, a transcription factor involved in the regulation of gamma-aminobutyrate metabolism genes; rat catheter biofilm induced
C1_00680W	ASM3		0.0387832	-0.272824	0.13478	-0.520223	1	0.100289	0.38723	0.000184157	Putative secreted acid sphingomyelin phosphodiesterase; possible Kex2 substrate; transcript increased in an azole-resistant strain that overexpresses MDR1; flow model biofilm induced; F-12/CO2 early biofilm induced
C1_00690W	RIC1		0.053617	0.257326	0.412234	0.912638	1	0.00395482	2.24832e-07	2.63399e-32	Ortholog of S. cerevisiae Ric1 guanyl-nucleotide exchange factor; mutant is viable; rat catheter biofilm repressed
C1_00700W	C1_00700W		-0.0679014	-0.0899425	-0.748993	-0.112409	1	0.573881	1.02294e-10	0.363477	Protein of unknown function; repressed by nitric oxide
C1_00710C	TUB2		-0.0311715	-0.0867145	-0.171259	-0.400864	1	0.540487	0.123952	0.000110281	Beta-tubulin; functional homolog of ScTub2; overproduction makes S. cerevisiae inviable; has two introns; GlcNAc, hypha fluconazole-induced; slow growth, ectopic expression increases white-to opaque switch; rat catheter biofilm repressed
C1_00720W	tP(UGG)3		-0.716544	-4.73787	-2.13938	-0.0538557	1	0.166732	0.485395	0.98828	tRNA-Pro, predicted by tRNAscan-SE; UGG anticodon
C1_00730C	CMP1		-0.0534482	0.0888882	0.459483	0.105912	1	0.120502	1.07513e-22	0.0291658	Catalytic subunit of calcineurin (Ca[2+]-calmodulin-regulated S/T protein phosphatase); required for wild-type virulence, resistance to high pH, Na(+), Li(+), Mn(2+), and fluconazole tolerance; micafungin is fungicidal to null mutant
C1_00740C	SPE1		-0.0158129	0.336082	0.746755	-0.818373	1	0.000100905	6.70493e-22	4.56108e-26	Ornithine decarboxylase; enzyme of polyamine biosynthesis; mutant is viable; functionally complements polyamine auxotrophy of S. cerevisiae spe1 mutant; downregulated upon adherence to polystyrene
C1_00750C	VPS27		-0.078529	0.209184	-0.110706	0.34128	1	0.139908	0.401431	0.00375356	Putative ESCRT-0 complex protein with a role in multivesicular body (MVB) trafficking
C1_00760W	C1_00760W		-0.070777	-0.214172	-0.504103	-0.514391	1	0.00166447	1.43731e-16	1.47233e-17	Protein of unknown function; transcript detected on high-resolution tiling arrays
C1_00770C	ROT1		-0.00440276	-0.32752	-1.23794	-2.05798	1	0.0255326	2.10444e-22	3.84505e-58	Similar to S. cerevisiae Rot1p, which is involved in cell wall 1,6-beta-glucan biosynthesis; has predicted transmembrane region; possibly an essential gene, disruptants not obtained by UAU1 method
C1_00780C	HGC1		-0.00663529	-0.0898808	0.679895	0.822062	1	0.584824	6.359e-09	7.57426e-13	Hypha-specific G1 cyclin-related protein involved in regulation of morphogenesis, biofilm formation; Cdc28-Hgc1 maintains Cdc11 S394 phosphorylation during hyphal growth; required for virulence in mice; regulated by Nrg1, Tup1, farnesol
C1_00790W	C1_00790W		-0.121899	-0.297547	-0.869186	0.326068	1	0.15927	1.05077e-06	0.0652279	Ortholog of C. dubliniensis CD36 : Cd36_00740, C. parapsilosis CDC317 : CPAR2_110170, C. auris B8441 : B9J08_004945 and Candida tenuis NRRL Y-1498 : CANTEDRAFT_133175
C1_00800C	ERG2		-0.0935633	-0.136931	-0.447138	-0.451352	1	0.619132	0.0296346	0.0237436	C-8 sterol isomerase; enzyme of ergosterol biosynthesis; converts fecosterol to episterol; mutant is hypersensitive to multiple drugs; ketoconazole-induced; flow model and Spider biofilm repressed
C1_00810W	C1_00810W		-0.037339	-0.333631	-0.264128	-1.40929	1	0.0160335	0.0375213	3.51913e-31	Ortholog(s) have N-acetylglucosaminyldiphosphodolichol N-acetylglucosaminyltransferase activity and role in dolichol-linked oligosaccharide biosynthetic process
C1_00820W	C1_00820W		-0.0456776	0.0668838	-0.24005	-0.335691	1	0.724784	0.0865129	0.0118005	Ortholog of C. dubliniensis CD36 : Cd36_00770, C. auris B8441 : B9J08_004942, Candida tenuis NRRL Y-1498 : CANTEDRAFT_112621 and Debaryomyces hansenii CBS767 : DEHA2D09812g
C1_00830W	C1_00830W		-0.213153	-0.736662	-1.26843	-0.784736	1	0.000338623	9.28947e-12	2.31298e-05	Protein with a predicted multidrug transporter domain; Hap43-repressed gene
C1_00840C	NRM1		-0.0338362	-0.30709	0.249653	-2.73972	1	0.301513	0.34069	1.142e-31	Transcriptional regulator of cell cycle gene expression; regulates expression of genes involved in DNA replication stress; interacts with Swi4 and Swi6; repressed during core stress response; Spider biofilm repressed
C1_00850W	IHD2		-0.0235127	-0.332632	-1.04495	-0.350132	1	0.110558	3.72923e-09	0.049576	Protein of unknown function; induced during hyphae development; induced in low iron; Spider biofilm induced
C1_00860W	C1_00860W		0.0392302	0.394531	2.37955	3.14093	1	0.00165443	1.31276e-108	2.97063e-190	Ortholog(s) have Atg8 ligase activity
C1_00870W	LRO1		0.0283319	-0.169776	-0.496671	-0.630404	1	0.103315	1.42169e-08	2.54939e-13	Acyltransferase that catalyzes diacylglycerol esterification of phospholipids; role in lipid storage, triglyceride biosynthesis; flow model biofilm repressed
C1_00880W	C1_00880W		-0.0392189	0.489879	-0.00453211	1.27732	1	0.0135286	0.989624	3.93433e-14	Protein of unknown function; Spider biofilm induced
C1_00890W	GEM1		0.0515053	0.0426679	0.395778	0.491931	1	0.783045	0.000168577	1.6275e-06	Putative outer mitochondrial membrane GTPase, subunit of the ERMES complex; required for mitochondrial morphology and invasive growth
C1_00900W	RRS1		0.178587	0.366038	-0.278455	-1.12837	1	0.315503	0.389889	9.18006e-05	Putative ribosome biogenesis and nuclear export protein; Hap43p-induced gene; mutation confers hypersensitivity to 5-fluorocytosine (5-FC), 5-fluorouracil (5-FU), and tubercidin (7-deazaadenosine)
C1_00910W	TRI1		-0.213062	-0.560143	-0.863376	-0.131263	1	0.00249699	2.54143e-07	0.459518	Has domain(s) with predicted DNA binding activity
C1_00920W	C1_00920W		-0.0171522	0.0810255	0.489586	0.234585	1	0.609312	1.82486e-05	0.0424021	Ortholog(s) have phosphatidylinositol-4,5-bisphosphate binding, phosphatidylserine binding activity and role in endocytosis
C1_00930C	SIN3		0.00918448	0.032459	-0.275036	-0.327455	1	0.741162	5.90605e-05	1.01159e-06	Protein similar to S. cerevisiae Sin3p (transcriptional corepressor involved in histone deacetylase recruitment); has paired amphipathic helix PAH1 domain; interacts with ScOpi1p, not CaOpi1p; transposon mutation affects filamentous growth
C1_00940W	RPB11		0.0337554	0.204982	0.145316	0.799894	1	0.140234	0.249132	1.30047e-12	Putative RNA polymerase II subunit; flucytosine induced
C1_00950C	CDC5		0.0602302	-0.317674	-1.25794	-2.13613	1	0.14477	2.1412e-12	1.14614e-33	Polo-like kinase; member of conserved Mcm1 regulon; depletion causes defects in spindle elongation and Cdc35-dependent filamentation; virulence-group-correlated expression; likely essential (UAU1 method); Spider biofilm repressed
C1_00960C	SET1		-0.0346714	-0.00107415	-0.0796724	0.478378	1	0.999387	0.375541	1.08363e-09	Lysine histone methyltransferase; methylates histone H3 K4; regulates of white-opaque switch, epithelial cell adhesion, agar-embedded filamentation, virulence in mice; unique N-terminus immunogenic in human; rat catheter biofilm repressed
C1_00970W	C1_00970W		0.28452	0.186803	0.0419803	0.160938	1	0.368011	0.836984	0.348874	Ortholog of C. dubliniensis CD36 : Cd36_00920, Debaryomyces hansenii CBS767 : DEHA2F20724g, Pichia stipitis Pignal : PICST_32745 and Candida tropicalis NEW ASSEMBLY : CTRG1_CGOB_00170
C1_00980W	C1_00980W		-0.095717	-0.4788	-0.513681	-0.476378	1	0.00582122	0.00111042	0.00200642	Ortholog(s) have structural constituent of ribosome activity and mitochondrial large ribosomal subunit, mitochondrion localization
C1_00990C	NMA111		0.0731446	0.00263435	-0.274832	-0.280033	1	0.998252	0.146166	0.123734	Putative serine protease and general molecular chaperone; macrophage-induced gene; repressed in core stress response; merged with orf19.3288.1 in Assembly 21
C1_01000C	C1_01000C		-0.124986	-0.0723075	-0.659421	-0.193707	1	0.609069	1.34618e-10	0.062336	Phosphorylated protein of unknown function
C1_01010W	C1_01010W		-0.0903948	-0.0682712	-0.140348	0.264457	1	0.526822	0.0979502	0.000876927	Plasma membrane-localized protein; repressed by nitric oxide; Hap43p-repressed gene
C1_01020W	tA(AGC)4		-0.345516	0.816345	-0.0287348	1.44388	1	0.826998	0.997871	0.580477	tRNA-Ala, predicted by tRNAscan-SE; AGC anticodon
C1_01030W	HMT1		0.111046	0.125519	-1.24266	0.266688	1	0.697874	3.04579e-08	0.258254	Major type I protein arginine methyltransferase (PRMT); involved in asymmetric dimethylation of arginine residues; involved in nuclear export of Npl3p; Spider biofilm repressed
C1_01040W	C1_01040W		-0.0429365	0.344028	0.534991	0.694565	1	0.017325	2.58857e-05	2.20775e-08	Ortholog(s) have peptide-methionine (R)-S-oxide reductase activity, role in cellular response to oxidative stress and mitochondrion localization
C1_01050C	C1_01050C		0.0196422	0.216419	0.395728	-0.046752	1	0.0491183	2.92625e-05	0.65202	Putative enoyl reductase involved in very long chain fatty acid elongation; possibly an essential gene, disruptants not obtained by UAU1 method
C1_01060W	MBF1		-0.00654234	-0.00333229	0.693578	-0.323966	1	0.980753	6.51192e-28	3.92324e-07	Putative transcriptional coactivator; caspofungin repressed; involved in virulence
C1_01070C	C1_01070C		0.121707	-0.133164	-0.25609	-0.225024	1	0.243423	0.0072671	0.0157622	Has domain(s) with predicted role in cell division, chromosome segregation and MIS12/MIND type complex localization
C1_01080W	C1_01080W		0.123374	-0.0151541	-0.453729	0.138897	1	0.952173	0.00119236	0.334183	Ortholog of C. dubliniensis CD36 : Cd36_01020, C. parapsilosis CDC317 : CPAR2_110130, C. auris B8441 : B9J08_003399 and Candida tenuis NRRL Y-1498 : CANTEDRAFT_93515
C1_01090C	C1_01090C		-0.0568685	-0.351648	-0.437242	-0.228156	1	0.00175701	1.80359e-05	0.0255279	Ortholog(s) have structural constituent of ribosome activity and mitochondrial small ribosomal subunit localization
C1_01100W	CCH1		-0.014647	-0.0868728	-0.282976	-0.0838267	1	0.53922	0.00851568	0.453814	Voltage-gated Ca2+ channel of the high affinity calcium uptake system; roles in thigmotropism, establishment of galvanotropism; transcript regulated by Nrg1 and Mig1; flow model biofilm repressed
C1_01110C	ZPR1		0.193866	-0.0451867	-0.355324	-0.663389	1	0.904453	0.150437	0.0041016	Protein with putative zinc finger; regulated by Gcn4p; repressed in response to amino acid starvation (3-aminotriazole treatment); upregulation correlates with clinical development of fluconazole resistance
C1_01130W	C1_01130W		0.243459	-0.148374	-0.517882	3.11352	1	0.516609	0.00290993	6.89703e-81	Putative ubiquitin ligase complex component; induced by heavy metal (cadmium) stress; Hog1-induced; transcript induced by Mnl1p under weak acid stress; flow model biofilm induced; Spider biofilm induced
C1_01140C	C1_01140C		0.105912	0.429824	0.184449	1.86592	1	0.0134204	0.270117	2.56777e-36	Putative type-1 protein phosphatase targeting subunit; transcript repressed by yeast-hyphal switch; transcript induced by Mnl1p under weak acid stress; flow model biofilm induced
C1_01150C	C1_01150C		0.018665	-0.0395273	0.199006	-0.465315	1	0.778532	0.0443124	8.19165e-07	Ortholog(s) have tRNA methyltransferase activity and role in tRNA methylation, wybutosine biosynthetic process
C1_01160C	C1_01160C		-0.0911489	-0.558269	-0.605635	-1.50664	1	0.0954589	0.0400583	7.20071e-08	Exosome non-catalytic core component; involved in 3'-5' RNA processing and degradation in the nucleus and cytoplasm; Spider biofilm induced
C1_01170C	ZCF17		0.0220876	-0.0578166	0.595572	-1.16409	1	0.821212	0.000423235	3.00147e-12	Putative Zn(II)2Cys6 transcription factor
C1_01180C	C1_01180C		-0.74	1.23384	2.03658	0.410001	1	0.0011868	1.66609e-09	0.268062	Ortholog(s) have four-way junction DNA binding activity, role in meiotic recombination checkpoint, synapsis, synaptonemal complex assembly and condensed nuclear chromosome, lateral element, nucleus localization
C1_01190C	C1_01190C		0.00418223	0.15773	0.513037	0.188709	1	0.242958	2.61292e-06	0.0913255	Flavin-containing monooxygenase; catalyzes oxidation of biological thiols to maintain the ER redox buffer ratio for correct folding of disulfide-bonded proteins; Spider biofilm repressed
C1_01200W	STB5		0.0623553	0.582195	1.67044	1.91818	1	0.00224759	1.75538e-23	5.75154e-31	Putative transcription factor with zinc cluster DNA-binding motif; hyperactive mutation causes YOR1 overexpression and resistance to beauvericin; Hap43p-repressed gene
C1_01210W	C1_01210W		-0.105466	0.034258	0.033245	0.480634	1	0.847416	0.813181	1.9375e-05	Ortholog of Candida tropicalis NEW ASSEMBLY : CTRG1_04422, Candida tropicalis MYA-3404 : CTRG_04422 and Candida albicans WO-1 : CAWG_01254
C1_01220C	C1_01220C		-0.159006	-0.50537	-1.08795	0.310972	1	0.0327211	1.27988e-07	0.138049	Protein of unknown function; Hap43-repressed; rat catheter and Spider biofilm induced
C1_01240W	IFD3		-0.0213651	-0.000169308	-0.0721159	0.719002	1	1	0.707932	5.28631e-06	Putative aldo/keto reductase; Mig1-regulated
C1_01250W	C1_01250W		-0.113522	-0.285494	-0.589057	0.672263	1	0.000329871	2.11383e-16	1.10013e-21	Protein of unknown function; flow model and Spider biofilm repressed
C1_01260C	TRS20		0.0192193	-0.0976582	-0.774638	-1.12712	1	0.457896	1.70383e-14	2.85614e-29	Ortholog(s) have role in cellular protein-containing complex assembly, endoplasmic reticulum to Golgi vesicle-mediated transport and TRAPPI protein complex, TRAPPII protein complex, TRAPPIII protein complex localization
C1_01270W	CTA9		0.101965	-0.23416	-0.891831	-1.38217	1	0.0569409	9.3896e-18	4.28631e-41	Protein required for normal filamentous growth; induced during the mating process; mRNA binds She3; activates transcription in 1-hybrid assay in S. cerevisiae
C1_01280C	MED22		0.14228	0.403904	0.39434	0.926565	1	0.041114	0.0263151	2.48324e-08	RNA polymerase II mediator complex subunit
C1_01290C	C1_01290C		-0.0622758	0.0343506	0.12761	0.18767	1	0.868137	0.384316	0.167139	Ortholog(s) have lipid droplet, peroxisome localization
C1_01300W	C1_01300W		-0.0182104	-0.0836469	0.061797	-0.507936	1	0.293576	0.384164	3.89008e-16	Putative thioredoxin; Spider biofilm repressed
C1_01310W	C1_01310W		0.46458	0.378931	1.29071	0.511625	1	0.655322	0.0356723	0.424256	Dubious open reading frame
C1_01320W	MRS7		-0.0138593	0.132755	-0.0783861	-0.556203	1	0.18511	0.395406	6.32329e-12	Member of the LETM1-like protein family, mitochondrial membrane protein
C1_01330C	DUT1		-0.0391537	-0.470875	-1.11899	-0.586804	1	0.0205896	2.18347e-10	0.000889365	dUTP pyrophosphatase; cell-cycle regulated if expressed in S. cerevisiae; upstream MluI and SCB elements; 17-beta-estradiol, ethynyl estradiol, macrophage induced; decreased in stationary phase yeast; rat catheter, Spider biofilm repressed
C1_01340C	C1_01340C		0.00109141	0.571499	0.648219	0.791535	1	1.00378e-06	2.66248e-09	1.25038e-13	Ortholog of C. dubliniensis CD36 : Cd36_01240, C. parapsilosis CDC317 : CPAR2_109140, C. auris B8441 : B9J08_002021 and Candida tenuis NRRL Y-1498 : CANTEDRAFT_114227
C1_01350C	TIF		-0.0144939	-0.134157	-0.3358	-0.205408	1	0.373277	0.00524329	0.0873533	Translation initiation factor; upregulated in highly virulent strain compared to less virulent strain; antigenic in human; flucytosine induced; downregulated upon phagocytosis by macrophages; Spider biofilm repressed
C1_01360C	C1_01360C		-0.00957045	-0.317878	-1.00666	-1.3133	1	0.349169	0.000184494	5.64659e-07	Putative glycogen synthesis initiator; regulated by Efg1 and Efh1; Hog1-repressed; colony morphology-related gene regulation by Ssn6; induced by prostaglandins; flow model biofilm induced
C1_01370C	RPS21B		0.0329071	-0.12139	-0.0403991	-0.772327	1	0.405336	0.767275	2.41132e-12	Ribosomal protein S21; regulated by Nrg1, Tup1; colony morphology-related gene regulation by Ssn6; positively regulated by Tbf1, Hap43; Spider biofilm repressed
C1_01380C	TRM2		-0.0175117	-0.351251	0.596116	-1.45546	1	0.308852	0.0365246	9.50557e-08	Putative tRNA methyltransferase; repressed by prostaglandins; Spider biofilm induced
C1_01390C	HOT1		-0.00757328	-0.38124	0.299329	0.377827	1	0.00292299	0.0106966	0.000820703	Putative transcription factor; required for inhibition of filamentous growth by farnesoic acid and for expression of PHO81; filament induced
C1_01400C	C1_01400C		-0.0310538	-0.328217	-0.180037	0.00393642	1	0.000824311	0.0532422	0.971428	Ortholog(s) have sphingosine-1-phosphate phosphatase activity, role in calcium-mediated signaling and endoplasmic reticulum localization
C1_01420C	CRL1		-0.0123753	0.0105298	0.216483	0.313649	1	0.952173	0.0277629	0.000840884	Predicted GTPase of RHO family; CAAX motif geranylgeranylated; expression in S. cerevisiae causes dominant-negative inhibition of pheromone response
C1_01440C	POX18		-0.355303	1.01373	1.8064	1.07981	1	0.0336174	1.14781e-05	0.00907915	Similar to Pox18, a peroxisomal protein; induced during chlamydospore formation in C. albicans and C. dubliniensis; A21 sequence updated based on new sequence and analysis, the allelic orf19.10841 was reinstated; Spider biofilm induced
C1_01450W	ABC1		0.0423231	-0.0864688	0.698816	0.0770057	1	0.664314	6.157e-07	0.61667	Putative ubiquinol-cytochrome-c reductase; induced upon adherence to polystyrene; flow model biofilm induced; Spider biofilm induced
C1_01460W	C1_01460W		-0.0152878	-0.733865	-0.39075	-0.219238	1	3.78759e-13	6.97255e-05	0.0258024	Ortholog of Bre4 in S. cerevisiae has a role in brefeldin A resistence; a drug that affect intracellular transport; Spider biofilm induced
C1_01470W	C1_01470W		-0.0650112	0.139387	0.153255	-0.540431	1	0.125013	0.0544005	5.10577e-13	Ortholog(s) have 5S rRNA binding, 7S RNA binding, poly(A) binding, ribonuclease P RNA binding, tRNA binding activity
C1_01480C	RPS21		0.0507823	-0.0256338	0.297749	-0.522661	1	0.896372	0.0166384	1.07098e-05	Protein component of the small (40S) subunit; repressed upon phagocytosis by murine macrophage; positively regulated by Tbf1; Spider biofilm repressed
C1_01490W	C1_01490W		-0.0723449	-0.0844024	-0.596583	0.14873	1	0.457896	3.15913e-12	0.0926768	Plasma membrane protein of unknown function; colony morphology-related gene regulation by Ssn6; repressed by nitric oxide
C1_01500W	C1_01500W		-0.64556	-1.35753	-4.76759	1.32975	1	0.222309	0.00013928	0.140708	Ortholog of Candida albicans WO-1 : CAWG_01228
C1_01510W	C1_01510W		0.291344	-0.238358	0.651905	1.4904	1	0.711708	0.170724	0.000639502	Protein of unknown function; merged with orf19.3338; rat catheter, flow and Spider model biofilm induced; promoter bound by Bcr1, Efg1, Ndt80, and Rob1; orf19.3338 Bcr1-repressed in RPMI a/a biofilms
C1_01520C	SOD2		-0.10298	-0.0220592	0.394364	-0.699786	1	0.80016	5.04137e-12	4.15153e-35	Mitochondrial Mn-containing superoxide dismutase; protection against oxidative stress; homotetramer active; N-terminal 34 amino acids removed on mitochondrial import; H2O2-induced via Cap1p; Hap43p-, alkaline-downregulated, farnesol-induced
C1_01530C	C1_01530C		0.051065	0.053311	0.6858	-1.80788	1	0.823345	1.2003e-05	1.02595e-32	Putative tRNA-Arg synthetase; essential; genes encoding ribosomal subunits, translation factors, and tRNA synthetases are downregulated upon phagocytosis by murine macrophage; downregulated by growth in the mouse cecum
C1_01540W	C1_01540W		0.0535537	0.620999	1.17418	0.60486	1	0.000201105	5.95244e-15	6.38125e-05	Ortholog(s) have role in positive regulation of protein autoubiquitination, protein deubiquitination
C1_01550W	VPS17		-0.0789276	0.152173	-0.136408	0.195032	1	0.0423031	0.0443124	0.00243374	Ortholog(s) have phosphatidylinositol-3-phosphate binding, protein carrier activity and role in ascospore-type prospore membrane assembly, intracellular protein transport, retrograde transport, endosome to Golgi, vesicle-mediated transport
C1_01560W	SIZ1		0.043197	0.0340091	0.0484816	0.0614868	1	0.71859	0.517952	0.376824	Possible SUMO/Smt3 ligase; Rim101-repressed
C1_01570C	RPB7		-0.0457464	-0.238263	0.136249	-0.047859	1	0.00562586	0.0912445	0.564453	Functional homolog of S. cerevisiae Rpb7; essential subunit of RNA Polymerase II; enhances hyperfilamentation of an S. cerevisiae rpb4 mutant; suppresses defects of S. cerevisiae rpb4 and ess1 mutants; Spider biofilm repressed
C1_01580W	C1_01580W		-0.000215088	-0.197081	0.365733	0.029709	1	0.0282868	2.43579e-06	0.731045	Ortholog(s) have structural constituent of ribosome activity and fungal-type vacuole, mitochondrial large ribosomal subunit localization
C1_01590C	C1_01590C		-0.00605432	0.123481	0.156118	0.513755	1	0.107489	0.0194078	3.03173e-16	Putative RNA polymerase II subunit B150; heterozygous null mutant exhibits resistance to parnafungin in the C. albicans fitness test
C1_01600W	MRP20		-0.0631931	-0.185093	-0.29278	-1.01655	1	0.211176	0.0194074	8.95127e-18	Component of mitochondrial ribosome; decreased expression in hyphae compared to yeast-form cells
C1_01610C	C1_01610C		0.0819854	-0.0146757	0.247535	1.00288	1	0.955917	0.099612	2.46158e-13	Protein of unknown function; Hap43-induced; Spider biofilm induced
C1_01620C	C1_01620C		0.0995587	0.384087	0.870847	1.61563	1	0.0824573	3.17553e-06	4.88557e-19	Has domain(s) with predicted oxidoreductase activity and role in metabolic process
C1_01630W	C1_01630W		-0.088126	0.0254897	0.177701	0.11014	1	0.853846	0.0561673	0.235419	Protein similar to a mitochondrial complex I intermediate-associated protein; fluconazole-repressed; Spider biofilm induced; rat catheter biofilm repressed
C1_01640W	RPS42		-0.065338	-0.624429	0.286207	-1.25199	1	3.59974e-06	0.028209	1.41332e-24	Predicted ribosomal protein S4, component of the small ribosomal subunit; has paralog RPS41
C1_01650W	ISN1		-0.0884499	0.182498	-1.29503	-1.07607	1	0.175791	1.59311e-32	3.64138e-23	Putative inosine 5'-monophosphate 5'-nucleotidase; fungal-specific (no human or murine homolog)
C1_01660C	tS(UGA)1		0.649756	1.90854	1.84526	-0.119644	1	0.611005	0.554354	0.973513	tRNA-Ser, predicted by tRNAscan-SE; UGA anticodon
C1_01670C	ESP1		0.00241814	0.048761	0.00731762	0.184756	1	0.743091	0.958788	0.0782233	Putative caspase-like cysteine protease; mutation confers increased sensitivity to nocodazole; periodic mRNA expression, peak at cell-cycle S/G2 phase; mRNA binds She3
C1_01680C	C1_01680C		-0.0506577	-0.0792569	-0.139504	-1.90465	1	0.675637	0.34354	3.05914e-47	Ortholog(s) have structural constituent of ribosome activity and mitochondrial small ribosomal subunit, mitochondrion localization
C1_01690C	LSC1		-0.0885735	0.10508	-0.695846	-0.472779	1	0.448649	2.9894e-11	5.98468e-06	Putative succinate-CoA ligase subunit; induced by high iron; fluconazole-induced; protein present in exponential and stationary growth phase yeast cultures; Spider biofilm repressed
C1_01700W	ARP8		0.00805051	0.262631	-0.582845	-0.313455	1	0.000828363	1.17661e-16	8.60639e-06	Putative chromatin-remodeling enzyme complex protein; mutation confers hypersensitivity to toxic ergosterol analog, and to amphotericin B; rat catheter biofilm induced
C1_01710W	C1_01710W		0.17296	0.1202	-0.0134957	-0.352109	1	0.486567	0.936326	0.00675691	Protein of unknown function; flow model biofilm induced; Spider biofilm induced
C1_01720C	C1_01720C		0.000157549	-0.166491	0.331318	0.122262	1	0.21633	0.00297773	0.287302	H/ACA box small nucleolar RNA (snoRNA)
C1_01730W	tA(AGC)3		0.709798	0	0.977414	1.6678	1	1	0.882147	0.774319	tRNA-Ala, predicted by tRNAscan-SE; AGC anticodon
C1_01740W	CTN1		0.178593	2.4497	3.65104	4.19477	1	4.63019e-05	2.23699e-11	6.5973e-15	Carnitine acetyl transferase; required for growth on nonfermentable carbon sources, not for hyphal growth or virulence in mice; induced in macrophage; macrophage/pseudohyphal-repressed after 16 hr; rat catheter, Spider biofilm induced
C1_01750W	C1_01750W		-0.155772	-0.377739	-0.186722	1.36391	1	0.0216502	0.229694	1.13705e-22	Predicted MFS membrane transporter, member of the drug:proton antiporter (12 spanner) (DHA1) family; flow model biofilm induced
C1_01760W	FGR38		0.00781916	0.11653	0.353906	0.852897	1	0.320776	0.00016396	2.52328e-21	Protein lacking an ortholog in S. cerevisiae; member of a family of related proteins; transposon mutation affects filamentous growth; macrophage-induced gene; Hap43p-repressed gene
C1_01770W	MAK32		-0.0103042	-0.0542758	-0.134791	0.62414	1	0.784276	0.364566	1.84496e-06	Putative protein involved in the structural stability of L-A double-stranded RNA-containing particles; downregulated upon adherence to polystyrene
C1_01780C	HOL4		0.157468	0.121466	-0.222555	-0.139544	1	0.545306	0.163496	0.376649	Putative ion transporter; alkaline induced by Rim101; Plc1-regulated; caspofungin repressed; rat catheter and Spider biofilm induced
C1_01790W	SWI4		-0.063257	-0.539964	-0.0915938	-0.228035	1	4.09948e-10	0.312617	0.00568	Putative component of the SBF transcription complex involved in G1/S cell-cycle progression; periodic mRNA expression, peak at cell-cycle G1/S phase; predicted, conserved MBF binding sites upstream of G1/S-regulated genes
C1_01800W	C1_01800W		0.0382146	0.170501	0.456627	0.0172085	1	0.142092	2.23424e-06	0.878621	Ortholog of C. dubliniensis CD36 : Cd36_01640, C. parapsilosis CDC317 : CPAR2_106830, C. auris B8441 : B9J08_004660 and Candida tenuis NRRL Y-1498 : cten_CGOB_00039
C1_01810C	UGA2		-0.0670871	-0.265207	-0.235463	0.234847	1	0.0298095	0.0326679	0.0277152	Predicted succinate semialdehyde dehydrogenase; predicted role in glutamate catabolism; transcription regulated by Mig1, Tup1, Gcn4; mutants are viable
C1_01820C	C1_01820C		0.0559104	0.378454	0.0821045	0.552541	1	0.0008286	0.485395	4.07834e-08	Ortholog(s) have cyclin-dependent protein kinase activating kinase regulator activity, cyclin-dependent protein serine/threonine kinase activator activity, cyclin-dependent protein serine/threonine kinase regulator activity
C1_01830C	UBC8		0.0198238	0.22247	0.470244	0.104151	1	0.161645	0.000410891	0.459866	Predicted ubiquitin-conjugating enzyme that negatively regulates gluconeogenesis by mediating the glucose-induced ubiquitination of fructose-1,6-bisphosphatase; induced by alpha pheromone in SpiderM medium
C1_01840C	C1_01840C		-0.209248	-0.250415	-1.70715	1.133	1	0.179522	2.94602e-29	3.89016e-14	Protein with a Rho GDP-dissociation inhibitor domain; Hap43-repressed gene; Spider biofilm induced
C1_01850C	C1_01850C		0.0567139	0.374101	0.685187	0.770082	1	0.00178474	1.23814e-10	2.01615e-13	Ortholog(s) have mRNA binding activity, role in mRNA polyadenylation, pre-mRNA cleavage required for polyadenylation, response to DNA damage checkpoint signaling and U2 snRNP, mRNA cleavage factor complex localization
C1_01860W	C1_01860W		-0.0366049	-0.131256	0.0455136	-0.0667814	1	0.387245	0.749211	0.604932	Ortholog(s) have RNA polymerase II complex binding, RNA polymerase II complex recruiting activity, RNA polymerase II regulatory region DNA binding activity
C1_01870C	CYS4		0.0126265	0.027831	-0.940217	0.590318	1	0.849595	1.69102e-24	1.31938e-10	Cystathionine beta-synthase; sulfur amino acid biosynthesis; antigenic in mouse; flow model biofilm induced; alkaline induced; macrophage/pseudohyphal-induced; present in exponential and stationary growth phase yeast cultures
C1_01880C	PTR3		0.16429	-0.234395	-0.0686053	1.0567	1	0.0124844	0.464316	4.83388e-42	Protein similar to S. cerevisiae Ptr3p, which is a sensor of external amino acids; expression upregulated in an ssr1 null mutant
C1_01890C	C1_01890C		-0.034957	0.000301369	-0.148526	0.341152	1	1	0.0802593	1.60842e-05	Putative UBX-domain (ubiquitin-regulatory domain) protein; macrophage-downregulated gene
C1_01900C	C1_01900C		-0.038122	0.425504	0.054345	0.00361696	1	1.64982e-07	0.540474	0.969876	Ortholog(s) have RNA binding activity and role in rRNA processing
C1_01910W	C1_01910W		0.0567815	-0.173951	-0.72183	0.0508452	1	0.438535	3.04354e-05	0.792625	Protein of unknown function; present in exponential and stationary growth phase yeast cultures
C1_01920W	ROA1		0.00197348	-0.208009	2.21391	2.09241	1	0.175791	1.31127e-74	4.19968e-67	Putative PDR-subfamily ABC transporter involved in sensitivity to azoles; Spider biofilm induced
C1_01930W	C1_01930W		-0.156553	-1.29959	-0.257609	-0.466065	1	0.000231353	0.481364	0.162039	Protein of unknown function; regulated by Nrg1, Tup1; Spider and flow model biofilm induced
C1_01940C	C1_01940C		-0.0233458	0.0843416	-0.258534	-0.102038	1	0.458459	0.00377055	0.262317	Ortholog of Srp21, signal recognition particle subunit, functions in protein targeting to the endoplasmic reticulum membrane; predicted adhesin-like protein; mutants are viable
C1_01950C	C1_01950C		-0.0559156	-0.370083	-0.24547	-1.45778	1	0.0133688	0.0766456	8.7218e-30	Ortholog(s) have role in vacuolar protein processing
C1_01970W	C1_01970W		1.19482	0.79774	-0.443827	-2.3357	1	0.857299	0.907852	0.472775	Protein of unknown function
C1_01980W	HGT1		0.14812	0.391748	0.522024	1.08654	1	0.0598148	0.00411196	3.03202e-10	High-affinity MFS glucose transporter; induced by progesterone, chloramphenicol, benomyl; likely essential for growth; protein newly produced during adaptation to the serum; rat catheter and Spider biofilm induced
C1_01990W	HSP30		0.358208	1.63515	1.6449	0.84648	1	0.00461027	0.00184389	0.121405	Putative heat shock protein; fluconazole repressed; amphotericin B induced; Spider biofilm induced; rat catheter biofilm induced
C1_02000W	C1_02000W		-0.0627716	0.494154	0.429906	0.264231	1	1.93006e-06	1.02393e-05	0.0066272	Ortholog(s) have endoplasmic reticulum, nuclear envelope localization
C1_02010C	ZCF24		-0.136727	-0.361263	-0.960007	-0.679958	1	0.0328203	4.00167e-11	2.5542e-06	Predicted Zn(II)2Cys6 transcription factor; caspofungin induced; Hap43-repressed
C1_02020W	C1_02020W		-0.115788	-0.241769	-0.937018	-0.800732	1	0.178444	2.17822e-10	4.32741e-08	Ortholog(s) have 5-formyltetrahydrofolate cyclo-ligase activity and role in folic acid-containing compound biosynthetic process
C1_02030C	C1_02030C		-0.0137657	-0.0568649	-0.245537	-0.417865	1	0.719564	0.0339754	0.000152455	Ortholog(s) have role in cellular response to DNA damage stimulus
C1_02040C	C1_02040C		0.178787	1.32339	1.92701	3.2881	1	6.57863e-30	5.86606e-66	2.28795e-192	Putative deubiquitinating enzyme; induced by Mnl1 under weak acid stress
C1_02050C	PHO91		0.0387078	-0.00185579	-0.59867	-1.04792	1	0.994478	4.2182e-13	5.96199e-38	Putative low-affinity phosphate transporter; fungal-specific (no human or murine homolog)
C1_02060W	C1_02060W		-0.0949169	0.307474	-0.23232	-0.262043	1	0.0200812	0.0581611	0.0264594	Predicted plasma membrane protein; gene has intron
C1_02070W	HSP31		-0.431228	-0.797147	-1.07763	-1.67444	1	0.0366502	0.0018419	1.37858e-06	Putative 30 kda heat shock protein; repressed during the mating process; rat catheter biofilm induced
C1_02080W	SET6		0.0468229	-0.649609	-0.369674	-1.00489	1	0.023277	0.166234	5.21754e-05	Ortholog of S. cerevisiae Set6, a SET domain protein of unknown function; Hap43-induced; rat catheter and Spider biofilm induced
C1_02090C	C1_02090C		-0.0530337	-0.0910118	-0.590708	-0.693523	1	0.482556	3.27772e-09	1.6525e-12	Predicted debranching enzyme-associated ribonuclease; rat catheter biofilm induced
C1_02100W	C1_02100W		0.063259	-0.0214502	-0.774077	0.355354	1	0.933163	2.84986e-07	0.0173059	Has domain(s) with predicted ATP binding, microtubule binding, microtubule motor activity, role in microtubule-based movement and microtubule associated complex localization
C1_02110C	HGT2		0.212819	0.0519695	1.92964	5.9403	1	0.942792	2.11439e-06	1.73876e-51	Putative MFS glucose transporter; 20 member C. albicans glucose transporter family; 12 probable membrane-spanning segments; expressed in rich medium with 2% glucose; rat catheter and Spider biofilm induced
C1_02120C	SHA3		0.363605	0.793981	0.170857	-0.108858	1	0.000170698	0.432131	0.606449	Putative ser/thr kinase involved in glucose transport; Tn mutation affects filamentous growth; fluconazole-induced; ketoconazole-repressed; induced in by alpha pheromone in SpiderM; possibly essential; flow model biofilm induced
C1_02130C	GAL1		-0.308027	-0.470993	-0.991194	2.74238	1	0.0180748	1.37449e-08	7.827e-61	Galactokinase; galactose, Mig1, Tup1, Hap43 regulated; fluconazole, ketoconazole-induced; stationary phase enriched protein; GlcNAc-induced protein; farnesol, hypoxia-repressed in biofilm; rat catheter and Spider biofilm induced
C1_02140C	C1_02140C		0.162976	0.126058	0.49629	1.148	1	0.904236	0.493396	0.0677982	Dubious open reading frame
C1_02150W	GAL10		-0.541079	-1.01391	-1.59032	1.50908	1	4.73324e-06	6.31034e-15	5.43728e-14	UDP-glucose 4-epimerase; galactose utilization; mutant has cell wall defects and increased filamentation; GlcNAc-, fluconazole- and ketoconazole-induced; stationary phase enriched protein; rat catheter and flow model biofilm induced
C1_02160W	C1_02160W		0.0666538	0.471279	-0.0896775	0.282455	1	0.00357382	0.599487	0.0564873	Ortholog(s) have Rab guanyl-nucleotide exchange factor activity and role in chromosome organization, endoplasmic reticulum to Golgi vesicle-mediated transport
C1_02170C	GAL102		0.184189	0.129094	-0.367794	1.45915	1	0.45186	0.00828649	1.45726e-32	UDP-glucose 4,6-dehydratase; role in mannosylation of cell wall proteins; mutation confers hypersensitivity to toxic ergosterol analog; overlaps orf19.3673; Spider biofilm induced
C1_02180W	GAL7		-0.159299	-0.544154	-0.89067	1.76916	1	0.0554932	0.000295949	6.54769e-14	Putative galactose-1-phoshphate uridyl transferase; downregulated by hypoxia, upregulated by ketoconazole; macrophage/pseudohyphal-repressed
C1_02190W	ABP140		0.163598	0.0942095	-0.228388	-0.237442	1	0.80089	0.414241	0.369247	Ortholog of S. cerevisiae actin-binding protein Abp140; Hap43-induced; F-12/CO2 early biofilm induced
C1_02200C	C1_02200C		0.163769	0.119187	-0.194037	0.373285	1	0.564066	0.242637	0.013959	Ortholog(s) have Atg8 ligase activity, enzyme activator activity
C1_02210W	C1_02210W		0.194794	0.396078	0.390204	0.558039	1	1.94231e-07	4.78795e-08	1.39395e-15	Ortholog of C. dubliniensis CD36 : Cd36_02060, C. parapsilosis CDC317 : CPAR2_106200, Candida tenuis NRRL Y-1498 : CANTEDRAFT_96322 and Debaryomyces hansenii CBS767 : DEHA2C02310g
C1_02220C	C1_02220C		-0.00851315	-0.0588114	-0.0748976	-0.021482	1	0.647135	0.468805	0.837657	Putative protein of unknown function; stationary phase enriched protein
C1_02230W	C1_02230W		-0.0063955	0.0883669	-0.0967564	-1.04833	1	0.623334	0.510383	1.04828e-16	Septin, required for wild-type invasive growth in vitro but not required for virulence in a mouse model of systemic infection; localizes to hyphal septum or bud neck; Asn-rich; aberrant gel mobility; phosphorylated in vitro by Gin4p
C1_02240W	C1_02240W		-0.0936557	-0.0697844	-0.262875	-1.0463	1	0.581791	0.00550224	6.09537e-31	Ortholog(s) have Ran guanyl-nucleotide exchange factor activity, nuclear import signal receptor activity, protein-containing complex binding activity
C1_02250W	CWH8		-0.0194815	0.205777	-1.84872	-1.59181	1	0.375386	2.29245e-25	2.05903e-19	Putative dolichyl pyrophosphate (Dol-P-P) phosphatase; ketoconazole-induced; expression is increased in a fluconazole-resistant isolate; clade-associated gene expression; Hap43p-induced gene
C1_02260C	AGE3		0.052093	0.194622	-0.148636	-0.370634	1	0.0505441	0.0998329	1.10748e-05	Putative ADP-ribosylation factor GTPase activating protein, functional ortholog of S. cerevisiae GCS1; mutation affects endocytosis, hyphal growth, chemical and drug resistance, and sensitivity to cell wall inhibitors
C1_02270C	C1_02270C		0.01493	0.490006	-0.573665	1.15779	1	0.0242026	0.00387612	3.28139e-10	Putative oxidoreductase; Spider biofilm induced
C1_02280C	PSY2		-0.0262028	-0.0695878	-0.087861	0.474153	1	0.602216	0.418801	4.78773e-07	Putative protein phosphatase PP4 complex subunit; macrophage-induced gene
C1_02290C	C1_02290C		-0.0191361	0.153586	-0.0813881	0.480034	1	0.0851955	0.333772	7.09808e-11	Ortholog(s) have protein domain specific binding activity, role in mitochondrial proton-transporting ATP synthase complex assembly and mitochondrion localization
C1_02300W	C1_02300W		0.103497	0.167474	0.348223	0.123721	1	0.178942	0.000857749	0.251559	Ortholog(s) have unfolded protein binding activity, role in cytoskeleton organization, positive regulation of transcription elongation from RNA polymerase II promoter, protein folding and prefoldin complex localization
C1_02310C	C1_02310C		0.0609954	0.127713	0.199684	-0.235814	1	0.460087	0.15683	0.0816841	Ortholog(s) have chromatin DNA binding activity and role in cell wall mannoprotein biosynthetic process, positive regulation of transcription by RNA polymerase II, telomere maintenance, telomere maintenance via recombination
C1_02320C	C1_02320C		0.0045293	0.207248	-0.278737	0.346625	1	0.100289	0.0111197	0.00104101	Putative protein similar to 6-phosphofructo-2-kinase/fructose-2,6-bisphosphatase; expression downregulated in an ssr1 null mutant
C1_02330C	C1_02330C		0.0697721	-0.0692077	0.0459946	-0.452405	1	0.720392	0.777437	0.000692679	Ribosomal 60S subunit protein; Spider biofilm repressed
C1_02340C	tR(CCG)1		-0.61308	-0.0653876	0.204459	-0.244391	1	0.916183	0.640424	0.554483	tRNA-Arg, predicted by tRNAscan-SE; CCG anticodon
C1_02350W	TIM21		-0.0791095	0.1291	-0.303426	-1.2017	1	0.214257	0.000478927	1.25401e-45	Component of the Translocase of the Inner Mitochondrial membrane (TIM23 complex); for protein import into mitochondria; Hap43, ketoconazole-repressed; Spider biofilm repressed
C1_02360C	PGA5		-0.222831	0.00982546	-0.0122619	-0.767871	1	0.976098	0.954786	2.42183e-06	Putative GPI-anchored beta-1,3-glucanosyltransferase with similarity to the A. fumigatus GEL family; fungal-specific (no human or murine homolog)
C1_02370C	C1_02370C		-0.0539448	-0.0803968	-0.805752	-1.85189	1	0.728255	5.30308e-07	5.47458e-32	Ortholog of C. dubliniensis CD36 : Cd36_02210, C. parapsilosis CDC317 : CPAR2_106350, C. auris B8441 : B9J08_000959 and Candida tenuis NRRL Y-1498 : CANTEDRAFT_116785
C1_02380C	C1_02380C		0.0815803	0.360778	0.382938	0.455795	1	0.0380781	0.0138838	0.0023299	Ortholog(s) have role in protein folding, tubulin complex assembly
C1_02390W	C1_02390W		-0.0668789	0.282648	0.866387	0.730874	1	0.0614849	9.05697e-12	7.01021e-09	Putative nuclease required for DNA single- and double-strand break repair; rat catheter biofilm induced
C1_02400C	MNN11		-0.111994	-0.636102	-0.208214	-1.43897	1	0.000448484	0.245537	7.61789e-19	Ortholog(s) have alpha-1,6-mannosyltransferase activity, role in cell wall mannoprotein biosynthetic process, protein N-linked glycosylation, protein glycosylation and alpha-1,6-mannosyltransferase complex localization
C1_02410C	C1_02410C		-0.0710219	-0.109276	-0.95052	-1.43058	1	0.277504	9.76104e-33	2.0424e-72	Has domain(s) with predicted role in retrograde vesicle-mediated transport, Golgi to endoplasmic reticulum and integral component of membrane localization
C1_02420C	GSC1		-0.0625515	-0.196623	-0.491386	-1.28948	1	0.256214	0.000518248	2.84752e-21	Essential beta-1,3-glucan synthase subunit; gsc1 allele determines resistance/sensitivity to echinocandins; 16 predicted membrane-spanning regions; mRNA abundance declines after yeast-to-hypha transition; Spider biofilm induced
C1_02430C	C1_02430C		-0.0116861	0.228222	0.197752	-1.39014	1	0.244804	0.25219	3.1081e-19	Predicted translation initiation factor; role in translational initiation; Spider biofilm repressed
C1_02440C	C1_02440C		0.209299	0.308491	0.295292	1.00192	1	0.0148169	0.0100872	1.30655e-20	Ortholog(s) have thiol-dependent ubiquitin-specific protease activity and role in protein deubiquitination, regulation of transcription, DNA-templated
C1_02450C	C1_02450C		0.0577953	-0.467251	0.303492	-1.32953	1	0.14428	0.298097	4.26308e-07	Similar to S. cerevisiae Bud20; predicted role in cellular bud site selection; rat catheter and Spider biofilm induced
C1_02460W	RPL10		0.040369	-0.053482	0.528828	0.395551	1	0.673077	2.06954e-09	6.60724e-06	Ribosomal protein L10; intron in 5'-UTR; downregulated upon phagocytosis by murine macrophage; transcription regulated by yeast-hypha switch; Spider biofilm repressed
C1_02470W	C1_02470W		0.0316822	0.130164	0.359551	1.27079	1	0.511122	0.0184609	1.48441e-19	Ortholog of C. dubliniensis CD36 : Cd36_02330, C. parapsilosis CDC317 : CPAR2_106450, Candida tropicalis MYA-3404 : CTRG_04653 and Candida albicans WO-1 : CAWG_01134
C1_02480W	PMM1		-0.0334918	-0.244573	-1.1688	-1.46436	1	0.0381029	6.75596e-32	7.41373e-50	Phosphomannomutase; enzyme of O- and N-linked mannosylation; interconverts mannose-6-phosphate and mannose-l-phosphate; functional homolog of S. cerevisiae Sec53; antigenic in mice; Hap43-induced; flow model and Spider biofilm repressed
C1_02490C	C1_02490C		-0.114986	0.11924	0.171641	0.362176	1	0.0876997	0.00466636	3.35262e-10	Putative mitochondrial inner membrane protein with a predicted role in the assembly of respiratory complex III; Hap43p-repressed gene; S. cerevisiae ortholog FMP25 localizes to mitochondrion
C1_02500W	C1_02500W		0.0354601	0.517959	0.401951	0.551539	1	0.000598042	0.00429952	4.84749e-05	Ortholog(s) have role in mitochondrial respiratory chain complex IV assembly and mitochondrion localization
C1_02510W	C1_02510W		-0.0613216	0.236151	-0.804998	-0.0382354	1	0.113285	2.11489e-10	0.787198	Putative v-SNARE of the endoplasmic reticulum membrane; possibly an essential gene, disruptants not obtained by UAU1 method
C1_02520W	SCW4		0.319469	0.825282	1.14238	-0.0789935	1	0.368849	0.133841	0.928139	Putative cell wall protein; substrate for Kex2p processing in vitro; expression regulated by white-opaque switch; alkaline repressed; possibly essential (UAU1 method); flow model biofilm induced; Spider biofilm induced
C1_02530C	DIP5		0.0917056	-0.0282729	0.13622	-0.532868	1	0.912488	0.438978	0.000628977	Dicarboxylic amino acid permease; mutation confers hypersensitivity to toxic ergosterol analog; induced upon phagocytosis by macrophage; Gcn4-regulated; upregulated by Rim101 at pH 8; rat catheter and Spider biofilm induced
C1_02540C	tR(UCU)4		-0.166351	-0.468032	-2.65383	-2.4798	1	0.625769	0.000199993	0.000370436	tRNA-Arg, predicted by tRNAscan-SE; UCU anticodon
C1_02560W	C1_02560W		-0.298267	-0.753577	-0.507464	-0.556918	1	0.00702947	0.0512202	0.0260671	Ortholog of Candida albicans WO-1 : CAWG_05543
C1_02570C	PUT4		-0.0395588	-0.358935	-0.318094	-0.729526	1	0.0195839	0.0235143	6.34488e-08	Putative proline permease; fungal-specific (no human or murine homolog); repressed during the mating process
C1_02580W	HNM4		-0.0574247	-0.323846	0.265993	0.980945	1	0.0922854	0.120416	2.95455e-10	Putative choline permease; fungal-specific (no human or murine homolog)
C1_02590C	SNZ1		-0.0280814	1.12704	1.67671	0.416612	1	3.93959e-07	3.17145e-16	0.0496932	Stationary phase protein; vitamin B synthesis; induced byyeast-hypha switch, 3-AT or in azole-resistant strain overexpressing MDR1; soluble in hyphae; regulated by Gcn4, macrophage; Spider biofilm induced; rat catheter biofilm repressed
C1_02600W	SNO1		0.320108	2.04617	3.0878	2.05028	1	1.36815e-14	1.1012e-34	3.56132e-16	Protein with a predicted role in pyridoxine metabolism; stationary phase protein; regulated by Tup1, Efg1; Spider biofilm induced
C1_02610W	IML1		0.0177285	0.211196	0.752864	0.199776	1	0.018383	7.07295e-23	0.0112501	Putative protein with a role in autophagy; rat catheter biofilm induced
C1_02620C	HOM6		0.0360417	0.179088	1.17179	-0.585318	1	0.143691	3.71846e-32	4.65407e-09	Putative homoserine dehydrogenase; Gcn4-regulated; induced by amino acid starvation (3-ATtreatment); macrophage-induced protein; protein level decreases in stationary phase cultures; flow model biofilm repressed
C1_02630C	EXG2		0.0428157	0.671942	0.814617	-0.630466	1	3.99594e-08	1.03016e-12	8.82193e-08	GPI-anchored cell wall protein, similar to S. cerevisiae exo-1,3-beta-glucosidase Exg2p; predicted Kex2p substrate; induced during cell wall regeneration; possibly an essential gene, disruptants not obtained by UAU1 method; Hap43p-repressed
C1_02640C	TOM20		-0.0152651	0.0111241	-0.361803	-0.949821	1	0.924882	1.91569e-07	1.80947e-44	Putative mitochondrial primary import receptor
C1_02650W	C1_02650W		-0.0384771	-0.238147	-0.537982	-0.00804035	1	0.00575138	1.4085e-12	0.928139	Protein of unknown function; Hap43-repressed gene; repressed by nitric oxide
C1_02660C	MGM101		-0.062857	-0.0336096	0.20069	0.499514	1	0.808462	0.0356652	2.39415e-08	Putative mitochondrial genome maintenance protein; fungal-specific (no human or murine homolog); mutation confers hypersensitivity to tubercidin (7-deazaadenosine)
C1_02670C	MNN43		0.267562	-0.268217	0.457275	0.954413	1	0.511122	0.153403	0.00118472	Protein required for transfer of mannosylphosphate; induced by alpha pheromone in SpiderM medium
C1_02680C	MNN44		0.0197734	-0.266772	-0.278688	-0.537481	1	0.0255644	0.00931859	1.66044e-07	Planktonic growth-induced gene
C1_02690C	C1_02690C		0.204729	0.539358	2.11719	0.0207205	1	0.866398	0.338734	0.996296	Predicted ORF from Assembly 19; removed from Assembly 20; subsequently reinstated in Assembly 21 based on comparative genome analysis
C1_02700C	C1_02700C		0.318587	1.26946	1.08167	2.14982	1	8.17586e-08	1.28368e-06	3.25324e-23	Gene induced by hypoxia and ketoconazole; oral infection upregulated; mutants have reduced capacity to damage oral epithelial cells; Spider biofilm induced
C1_02710W	FRS2		0.0257929	-0.0751911	0.59081	-1.73272	1	0.670905	1.95117e-06	7.4972e-47	Putative tRNA-Phe synthetase; downregulated upon phagocytosis by murine macrophage; protein present in exponential and stationary growth phase yeast cultures; Spider biofilm repressed
C1_02720W	C1_02720W		0.00550576	0.215715	0.32014	0.582333	1	0.0246724	0.000148459	8.48501e-13	Putative transcription factor with zinc finger DNA-binding motif
C1_02730W	C1_02730W		-0.117458	0.0826903	-0.103561	-0.772737	1	0.687058	0.534051	1.06644e-07	Protein of unknown function; Spider biofilm induced
C1_02740C	C1_02740C		-0.132462	-0.00910822	0.0128931	0.232063	1	0.957958	0.913866	0.0113424	Has domain(s) with predicted NAD+ binding activity
C1_02750C	C1_02750C		0.0496475	-0.00419035	-0.553488	-0.343731	1	0.976248	1.14819e-16	2.4676e-07	Ortholog(s) have DNA translocase activity
C1_02760W	C1_02760W		0.0371394	0.0508835	-0.26383	0.356372	1	0.666995	0.00188147	1.45055e-05	Putative guanyl-nucleotide exchange factor; Spider biofilm repressed
C1_02770W	C1_02770W		-0.0133785	-0.297466	0.0108105	-0.246619	1	0.0475382	0.950799	0.06016	Protein of unknown function; similar to human SERF2; gene has an alternatively spliced intron
C1_02780W	C1_02780W		-0.0148188	-0.16771	-0.876369	-0.713095	1	0.369128	1.37615e-09	6.75967e-07	Predicted dienelactone hydrolase domain; clade-associated gene expression; farnesol-downregulated; rat catheter biofilm repressed
C1_02790W	TIF34		0.0072291	-0.119027	-0.452845	-0.918474	1	0.435574	0.000124896	9.12722e-16	Putative translation initiation factor eIF3, p39 subunit; mutation confers hypersensitivity to roridin A, verrucarin A; downregulated upon phagocytosis by murine macrophages; Spider biofilm repressed
C1_02800W	C1_02800W		0.286578	-0.518286	-0.272652	1.01816	1	0.218998	0.484129	0.00239749	Protein of unknown function; Spider biofilm induced
C1_02810W	RAD16		-0.0398635	-0.200622	-0.169861	-0.729805	1	0.290419	0.309268	1.05841e-06	Ortholog of S. cerevisiae Rad16; a protein that recognizes and binds damaged DNA; flucytosine induced; rat catheter and Spider biofilm induced
C1_02820W	LYS2		0.0508813	0.667892	2.31137	-1.0388	1	0.00310575	1.21129e-31	1.8275e-07	Heterodimeric alpha-aminoadipate reductase large subunit; lysine biosynthesis; predicted binding sites for AMP and alpha-aminoadipate; inhibited by lys or thialysine; regulated by Gcn2 and Gcn4; Spider biofilm induced, flow model repressed
C1_02830W	C1_02830W		0.191105	0.480336	0.66129	0.897114	1	0.000658275	2.19335e-07	6.74402e-13	Ortholog of C. dubliniensis CD36 : Cd36_02630, C. parapsilosis CDC317 : CPAR2_108390, C. auris B8441 : B9J08_003270 and Candida tenuis NRRL Y-1498 : CANTEDRAFT_115724
C1_02840W	PDE2		0.262377	0.433195	-0.358395	-0.0596962	1	0.000288511	0.00131343	0.618186	High affinity cyclic nucleotide phosphodiesterase; moderates signaling by cAMP; required for virulence, switching, cell wall, hyphal, not pseudohyphal growth; expressed shortly after hyphal induction; rat catheter and Spider biofilm induced
C1_02850W	C1_02850W		0.0181502	-0.273287	-0.494462	0.421852	1	0.0435665	2.5159e-05	0.0002436	Ortholog(s) have RNA binding, flap-structured DNA binding activity and role in nuclear-transcribed mRNA catabolic process, nuclear-transcribed mRNA poly(A) tail shortening, positive regulation of endodeoxyribonuclease activity
C1_02860C	YKT6		0.0353557	0.177911	-0.187785	-0.808223	1	0.0512989	0.0208351	5.4932e-26	Putative protein of the vacuolar SNARE complex; predicted role in vacuolar fusion; rat catheter biofilm repressed
C1_02870W	YPT7		0.0594648	-0.096613	0.279696	0.483684	1	0.285988	0.000123825	5.29943e-12	Protein of YPT/RAB family; induced during the mating process
C1_02880C	MIA40		0.00331973	0.334578	1.7532	1.78893	1	0.00419575	9.43738e-68	6.10588e-71	Predicted component of the mitochondrial intermembrane space import machinery; Hap43p-repressed gene
C1_02890C	C1_02890C		-0.130494	-0.278224	1.5577	1.89523	1	0.110558	5.69298e-29	4.76388e-43	Protein of unknown function; Hap43-repressed gene
C1_02900C	C1_02900C		0.016806	0.109166	0.715742	0.756776	1	0.410388	1.10426e-12	2.58703e-14	Ortholog(s) have RNA helicase activity and role in generation of catalytic spliceosome for first transesterification step, spliceosomal complex disassembly
C1_02910C	C1_02910C		-0.0353628	0.197032	-0.0325131	1.1359	1	0.0960836	0.79189	1.66489e-32	Ortholog(s) have SNARE binding, molecular adaptor activity, protein kinase activator activity
C1_02920W	CDC73		0.0234588	0.126684	-0.308291	-0.0160465	1	0.0671848	1.88617e-07	0.810812	Putative transcription elongation factor; cdc73 kap114 double transposon mutation affects filamentous growth; Spider biofilm repressed
C1_02930C	MST1		-0.145777	0.0274782	0.0645905	-0.106123	1	0.843276	0.528293	0.257914	Ortholog(s) have role in mitochondrial threonyl-tRNA aminoacylation and mitochondrion localization
C1_02940C	C1_02940C		0.0275938	0.477392	0.673176	0.580196	1	1.97759e-07	2.57394e-15	6.7846e-12	Protein of unknown function; Hap43-repressed gene
C1_02950W	C1_02950W		-0.0908367	0.094624	0.290315	1.72246	1	0.5967	0.0313026	1.5106e-46	Ortholog of C. dubliniensis CD36 : Cd36_02750, C. parapsilosis CDC317 : CPAR2_106015, C. auris B8441 : B9J08_003254 and Candida tenuis NRRL Y-1498 : CANTEDRAFT_107500
C1_02960C	C1_02960C		0.107536	0.478349	1.69695	0.326061	1	0.000799271	1.38606e-41	0.012085	Ortholog(s) have role in cellular ion homeostasis, mitochondrion inheritance, mitochondrion organization, regulation of cardiolipin metabolic process and mitochondrial inner membrane, mitochondrion localization
C1_02970W	C1_02970W		0.102987	0.514487	1.96884	-0.0758089	1	0.00333223	6.42561e-38	0.660596	Predicted aminotransferase based on S. pombe ortholog SPBC660.12c; flow model biofilm induced
C1_02980W	GOR1		0.132874	0.624445	1.84172	1.2472	1	0.000382515	5.13404e-32	1.52914e-15	Ortholog(s) have glyoxylate reductase activity, role in glyoxylate catabolic process and extracellular region localization
C1_02990C	XOG1		0.135932	-0.315145	-0.983584	-1.53459	1	0.287517	4.35227e-05	7.40889e-11	Exo-1,3-beta-glucanase; 5 glycosyl hydrolase family member; affects sensitivity to chitin and glucan synthesis inhibitors; not required for yeast-to-hypha transition or for virulence in mice; Hap43-induced; Spider biofilm induced
C1_03000W	HOL1		0.0706298	-0.278988	1.31006	-0.736843	1	0.259289	1.9447e-11	0.0002098	Putative MFS transporter; regulated by Nrg1; macrophage/pseudohyphal-repressed; induced by alpha pheromone in SpiderM medium; possibly an essential gene, disruptants not obtained by UAU1 method
C1_03010W	RPP1A		0.020646	-0.173022	0.123462	-0.81145	1	0.204487	0.315024	9.70713e-14	Conserved acidic ribosomal protein; likely role in regulation of translation elongation; interacts with Rpp2B; 1 of 4 similar C. albicans ribosomal proteins (Rpp1A, Rpp1Bp, Rpp2A, Rpp2B); Hap43-induced; Spider biofilm repressed
C1_03020C	RPL13		0.0370968	-0.117677	0.0667948	-0.489819	1	0.415541	0.605957	8.39101e-06	Putative ribosomal subunit; antigenic during murine infection; downregulated upon phagocytosis by murine macrophage; Spider biofilm repressed
C1_03030W	RPS16A		0.0188638	-0.155587	-0.00888849	-0.782439	1	0.235689	0.950967	4.80003e-14	Putative 40S ribosomal subunit; macrophage/pseudohyphal-induced after 16 h; Spider biofilm repressed
C1_03040W	C1_03040W		-0.0208439	0.360016	0.0717625	-0.074258	1	0.00261803	0.568888	0.529167	Protein of unknown function; induced by nitric oxide; rat catheter and Spider biofilm induced
C1_03050W	C1_03050W		0.057075	0.192771	0.503724	0.302267	1	0.0911517	1.51076e-07	0.00164211	Ortholog of S. cerevisiae : ECM30, C. glabrata CBS138 : CAGL0M00924g, C. dubliniensis CD36 : Cd36_02850, C. parapsilosis CDC317 : CPAR2_110240 and C. auris B8441 : B9J08_004952
C1_03060C	TSR2		0.274495	0.195105	0.489284	1.24266	1	0.581442	0.0703752	8.86573e-07	Protein with a predicted role in pre-rRNA processing; repressed by prostaglandins
C1_03070C	ORC1		0.060994	0.191379	0.0893016	0.122969	1	0.0145519	0.233469	0.0808845	Putative origin recognition complex large subunit; essential for viability; similar to S. cerevisiae Orc1p origin recognition complex subunit
C1_03080C	TEM1		-0.15281	-0.0321308	-0.884298	-0.670384	1	0.876886	1.20979e-11	2.04884e-07	Putative GTPase involved in mitotic exit and cytokinesis; induced under Cdc5p depletion
C1_03090W	RPS1		0.0302417	-0.10927	0.0336133	-0.392516	1	0.368011	0.769633	2.71401e-05	Putative ribosomal protein 10 of the 40S subunit; elicits host antibody response during infection; transcript induced during active growth; Spider biofilm repressed
C1_03100W	C1_03100W		-0.0283613	-0.142109	-0.441524	-0.954817	1	0.252584	1.14144e-05	1.39695e-22	Putative lipid-binding protein with a predicted role in calcium-dependent phospholipid-binding
C1_03110W	RPL6		0.0282815	-0.0991709	0.047528	-0.452319	1	0.506311	0.720736	3.79612e-05	Ortholog of S. cerevisiae ribosomal subunit, Rpl6B; transposon mutation affects filamentous growth; translation-related genes are downregulated upon phagocytosis by murine macrophage; Hap43-induced; Spider biofilm repressed
C1_03120W	C1_03120W		-0.0395723	-0.364258	-1.14633	-1.10504	1	0.0351177	6.88778e-15	3.74269e-14	Ortholog of S. cerevisiae : YDR262W, C. glabrata CBS138 : CAGL0M08734g, C. dubliniensis CD36 : Cd36_02920, C. parapsilosis CDC317 : CPAR2_108490 and C. auris B8441 : B9J08_000615
C1_03130C	GGA2		0.026666	0.0750136	-0.419782	-0.198264	1	0.575312	1.87379e-05	0.0456421	Protein involved in Golgi trafficking; rat catheter and Spider biofilm repressed
C1_03140W	C1_03140W		0.0312296	0.58464	0.976362	1.45019	1	0.0032292	3.16838e-08	3.74368e-17	Ortholog(s) have role in endosome organization, regulation of protein localization and BLOC-1 complex localization
C1_03150C	C1_03150C		0.0631593	0.537577	-0.685625	-0.528511	1	0.00545391	9.20343e-05	0.00225148	Ortholog of C. dubliniensis CD36 : Cd36_02950, C. parapsilosis CDC317 : CPAR2_108520, C. auris B8441 : B9J08_002035 and Candida tenuis NRRL Y-1498 : CANTEDRAFT_100285
C1_03160C	COQ4		-0.0244226	0.0224989	-0.460009	-0.177686	1	0.873048	2.35836e-07	0.0489306	Protein with a putative role in coenzyme Q biosynthesis; transcriptionally induced by interaction with macrophage; Hap43p-repressed gene
C1_03170C	C1_03170C		-0.0804861	0.280928	0.633687	1.54795	1	0.0110838	4.36151e-11	4.45101e-64	Ortholog(s) have nucleus-vacuole junction localization
C1_03180W	C1_03180W		-0.0147932	0.236832	1.01137	2.61173	1	0.046747	1.59502e-24	4.39284e-164	Putative lipoyl ligase; role in modification of mitochondrial enzymes by attachment of lipoic acid groups; rat catheter biofilm induced
C1_03190C	ECM33		-0.0130874	-0.363389	-0.771683	-0.787323	1	0.0014251	2.5612e-14	4.27952e-15	GPI-anchored cell wall protein; mutants show cell-wall defects and reduced adhesion, host cell damage, and endocytosis; mutant infection is immunoprotective in murine model; fluconazole-induced; caspofungin repressed
C1_03200C	ARO80		0.0149768	0.0359859	0.0646691	-0.176292	1	0.82499	0.601774	0.107496	Zn(II)2Cys6 transcription factor; transcriptional activator of aromatic amino acid catabolism; regulator of aromatic alcohol biosynthesis via the Ehrlich pathway; mutant is viable
C1_03210C	CDC12		-0.0520134	-0.113362	-0.973424	-0.886201	1	0.337921	1.9584e-26	1.9633e-22	Septin; essential for viability; forms ring at sites of cell division and also forms filaments in mature chlamydospore; filamentous growth induced; regulated by Nrg1, Tup1, tyrosol and cell density; rat catheter biofilm repressed
C1_03220C	BMH1		-0.000464307	-0.196122	-0.159379	-0.0906079	1	0.000183736	0.00109233	0.0639845	Sole 14-3-3 protein in C. albicans; role in hyphal growth; possibly regulated by host interaction; localizes to yeast-form cell surface, not hyphae; alternatively spliced 5' UTR intron; Spider biofilm repressed
C1_03230C	ARX1		0.115074	0.386706	-1.01582	-1.64577	1	0.575312	0.0535845	0.00101039	Putative ribosomal large subunit biogenesis protein; repressed in core stress response; repressed by prostaglandins
C1_03240W	C1_03240W		0.104111	-0.162573	-0.171954	0.302683	1	0.175127	0.101961	0.00205873	Ortholog of C. dubliniensis CD36 : Cd36_03040, C. parapsilosis CDC317 : CPAR2_108610, C. auris B8441 : B9J08_000283, Debaryomyces hansenii CBS767 : DEHA2G16500g and Pichia stipitis Pignal : PICST_32835
C1_03250C	SPP1		-0.012707	0.283267	0.283353	0.00038035	1	0.0246504	0.0124998	1	Putative histone methyltransferase; induced by nitric oxide independent of Yhb1p; cell-cycle regulated periodic mRNA expression
C1_03260W	C1_03260W		0.000295625	-0.227874	0.374958	0.381192	1	0.143511	0.00436756	0.00292672	Putative DNA-dependent ATPase; transcription may be increased in an azole-resistant strain that overexpresses MDR1
C1_03270W	C1_03270W		-0.0874826	-0.0658276	0.122906	0.652377	1	0.721933	0.391066	1.99649e-07	Putative protein of unknown function; Hap43-repressed gene; Spider biofilm induced
C1_03280W	C1_03280W		-0.102244	-0.192687	-0.336334	-1.17352	1	0.134984	0.002152	5.34543e-29	Ortholog(s) have structural constituent of ribosome activity and mitochondrial small ribosomal subunit localization
C1_03290W	NGG1		0.0281167	0.160418	0.00944245	-0.150156	1	0.189333	0.943936	0.149497	Ortholog(s) have histone acetyltransferase activity and role in chromatin organization, histone acetylation, regulation of transcription by RNA polymerase II
C1_03300C	MAS1		0.0580191	-0.0118282	2.02269	2.62801	1	0.930726	1.75874e-157	1.52207e-266	Putative mitochondrial processing protease; Hap43-repressed; transcript regulated by Nrg1; oxidative stress-induced via Cap1
C1_03310W	C1_03310W		0.0751653	-0.0644516	0.564549	-0.220473	1	0.484535	8.82313e-17	0.00143722	Putative DNA translocase; Spider biofilm repressed
C1_03320C	EHD3		-0.00857278	0.0229637	-0.416692	0.626893	1	0.933163	0.012214	6.2895e-05	Predicted 3-hydroxyisobutyryl-CoA hydrolase; mitochondrially localized; Spider biofilm induced
C1_03330C	C1_03330C		0.0176885	0.141887	0.14438	0.528418	1	0.202876	0.139788	2.98935e-09	Ortholog(s) have phosphatidylinositol-3,5-bisphosphate binding, phosphatidylinositol-3-phosphate binding, phosphatidylinositol-4-phosphate binding activity
C1_03340C	SEC62		-0.0817336	0.0344575	-0.14451	-1.10861	1	0.764044	0.0810113	6.55372e-47	Putative endoplasmic reticulum (ER) protein-translocation complex subunit
C1_03350C	RLI1		-0.0384151	0.273119	0.197294	-1.1002	1	0.334996	0.432131	5.77766e-07	Member of RNase L inhibitor (RLI) subfamily of ABC family; predicted not to be a transporter; regulated by Sef1p, Sfu1p, and Hap43p
C1_03360W	C1_03360W		0.00381559	0.612726	-0.346715	-1.29641	1	9.67414e-11	0.000158439	1.17391e-48	Ortholog(s) have DNA binding, DNA-dependent ATPase activity, chromatin DNA binding, methylated histone binding, nucleosome-dependent ATPase activity, rDNA binding, transcription regulatory region DNA binding activity
C1_03370W	C1_03370W		-0.0116968	-0.357498	0.0967339	0.383236	1	0.0556744	0.6019	0.0170566	Putative poly(A)-binding protein; regulated by Gcn4p; induced in response to amino acid starvation (3-AT treatment); protein present in exponential and stationary growth phase yeast cultures
C1_03380W	TPS2		-0.00958944	-0.196421	-1.19993	-0.775413	1	0.267906	9.77592e-18	2.99107e-08	Trehalose-6-phosphate (Tre6P) phosphatase; mutant heat sensitive, accumulates Tre6P, decreased mouse virulence; possible drug target; 2 conserved phospohydrolase motifs; no mammalian homolog; Hap43-repressed; flow model biofilm induced
C1_03390W	EHT1		0.175364	0.166911	-0.90491	-2.02145	1	0.356888	1.27969e-10	1.41317e-48	Putative acyl-coenzymeA:ethanol O-acyltransferase; regulated by Sef1, Sfu1, and Hap43; induced by alpha pheromone in SpiderM medium; Spider biofilm induced; promoter bound by Ndt80
C1_03400W	C1_03400W		0.233957	0.212517	-0.54954	-0.335798	1	0.199666	6.34711e-05	0.0142003	Ortholog(s) have ubiquitin protein ligase binding activity
C1_03410W	C1_03410W		0.206347	0.0413839	-0.404755	0.582667	1	0.909105	0.0848525	0.00816642	Protein of unknown function; Hap43-induced; rat catheter biofilm induced
C1_03420W	tN(GUU)3		0	2.28169	2.52211	5.69358	1	0.59674	0.475593	0.0636239	tRNA-Asn, predicted by tRNAscan-SE; GUU anticodon
C1_03430W	C1_03430W		-0.00548353	0.112951	-0.2439	0.22388	1	0.444595	0.0407144	0.0514903	Ortholog(s) have triglyceride lipase activity, role in triglyceride catabolic process and mitochondrion localization
C1_03440C	C1_03440C		0.00150412	0.0550014	-0.179086	-0.557958	1	0.684297	0.0727989	2.21647e-09	Predicted aldehyde dehydrogenase domain; virulence-group-correlated expression
C1_03450C	C1_03450C		0.0501244	-0.198209	-0.688321	-0.410711	1	0.0537082	2.05463e-15	2.14588e-06	Protein kinase-related protein, required for normal sensitivity to caspofungin
C1_03460C	C1_03460C		-0.161099	-0.987635	-2.32083	-2.67841	1	2.96139e-10	4.57324e-55	1.04154e-72	Protein of unknown function; repressed by alpha pheromone in SpiderM medium
C1_03470C	C1_03470C		0.332232	0.37735	0.251539	-0.468755	1	0.334139	0.47827	0.159548	Ortholog(s) have role in ascospore formation, ascospore wall assembly, ascospore-type prospore membrane assembly and protein localization to cell division site, more
C1_03480C	AGE1		0.0253593	-0.250364	-0.842217	-1.21334	1	0.0773674	1.38595e-12	4.18898e-25	Putative GTPase activator; induced in low iron; rat catheter biofilm repressed
C1_03490W	C1_03490W		-0.224431	-1.01151	-1.86013	-1.28063	1	3.12781e-07	1.92751e-24	1.92818e-12	Protein of unknown function; S. pombe ortholog SPAC17A2.02c plays a role in resistance to cadmium; colony morphology-related gene regulation by Ssn6; Spider biofilm repressed
C1_03500W	YPT1		-0.0777069	-0.262271	-0.488137	-0.61648	1	0.000755906	2.75144e-12	3.67073e-19	Functional homolog of S. cerevisiae Ypt1p, which is an essential small Ras-type GTPase involved in protein secretion at ER-to-Golgi; dominant-negative mutation causes SAP secretion defect and accumulation of intracellular secretory vesicles
C1_03510C	C1_03510C		0.00876017	-0.172326	0.447698	-0.0595412	1	0.311273	0.00112334	0.690563	Protein of unknown function; present in exponential and stationary phase yeast; identified in extracts from biofilm and planktonic cells; flow model biofilm induced gene; GlcNAc-induced protein
C1_03520W	RPN3		-0.000168619	0.447126	0.218291	0.382958	1	2.9872e-09	0.00288632	5.59148e-08	Putative non-ATPase regulatory subunit of the 26S proteasome lid; amphotericin B repressed; oxidative stress-induced via Cap1p
C1_03530W	MED17		0.0472345	0.221297	0.358945	0.100275	1	0.000428372	2.64169e-10	0.0884952	Putative RNA polymerase II mediator complex subunit; possibly an essential gene, disruptants not obtained by UAU1 method
C1_03540C	C1_03540C		-0.154853	-0.38478	-0.117969	-0.182123	1	3.66624e-05	0.203846	0.0358471	Ortholog(s) have role in mitochondrial genome maintenance
C1_03550C	COQ6		0.00987544	-0.170482	0.0458828	-0.874599	1	0.0506248	0.596652	3.40485e-33	Ortholog(s) have oxidoreductase activity, acting on paired donors, with incorporation or reduction of molecular oxygen, reduced flavin or flavoprotein as one donor, and incorporation of one atom of oxygen activity
C1_03560C	SUA71		0.00476485	-0.386115	0.692402	2.00853	1	0.000880703	2.46794e-11	7.60509e-88	Transcription factor TFIIB; required for transcription initiation and start site selection by RNA polymerase II; downregulated during planktonic growth, whereas related SUA72 is induced; induced by Tbf1; rat catheter, Spider biofilm induced
C1_03570C	tL(UAA)3		0.199711	0.455315	1.77897	1.97476	1	0.808283	0.162389	0.102058	tRNA-Leu, predicted by tRNAscan-SE; UAA anticodon
C1_03580W	C1_03580W		-1.21378	2.56968	1.88784	-1.08139	1	0.563708	0.623256	0.779146	ORF added to Assembly 21 based on comparative genome analysis; overlaps orf19.3059.2, which is annotated as a blocked reading frame
C1_03600W	C1_03600W		0.0887355	0.245188	0.0952765	0.145432	1	0.000345018	0.15568	0.0213144	OPutative dolichyl-diphosphooligosaccharide-protein glycotransferase; role in protein N-linked glycosylation; Spider biofilm repressed
C1_03610C	IMP1		-0.0760093	-0.230057	0.00777834	0.461874	1	0.139908	0.966796	0.000301825	Predicted subunit of the mitochondrial inner membrane peptidase complex involved in protein targeting to mitochondria
C1_03620C	C1_03620C		0.0298313	-0.436411	0.388023	-0.990118	1	0.00370349	0.00479537	5.17283e-14	Ortholog of S. cerevisiae Rps22Ap and Rps22Bp; gene contains 5' UTR intron
C1_03630W	C1_03630W		-0.00735842	0.125415	0.0524918	0.385495	1	0.109898	0.485395	2.22921e-09	Ortholog(s) have role in chromatin remodeling and ASTRA complex, TORC2 complex localization
C1_03640C	HFL1		0.18192	0.125814	-0.0242498	-0.398748	1	0.424188	0.876406	0.00108346	HAP5-like; ortholog of S. cerevisiae Dpb3; third-largest subunit of DNA polymerase II (DNA polymerase epsilon); phosphorylated protein; mutants have a growth defect
C1_03650C	MRPL27		-0.0118798	-0.35471	-0.42285	-0.922076	1	0.0276405	0.00309222	1.90865e-11	Putative 60S ribosomal protein L27, mitochondrial precursor
C1_03660W	C1_03660W		0.150015	0.108123	-0.0368999	-0.0110908	1	0.57518	0.835654	0.946697	Ortholog of C. parapsilosis CDC317 : CPAR2_108915, C. auris B8441 : B9J08_004667, Candida tenuis NRRL Y-1498 : CANTEDRAFT_102387 and Debaryomyces hansenii CBS767 : DEHA2B06776g
C1_03670C	DAO1		-0.0248499	-0.182957	-0.609522	-0.12324	1	0.12493	8.14917e-10	0.237019	Putative D-amino acid oxidase; transcription is regulated upon yeast-hyphal switch
C1_03680W	ENG1		0.0964917	-0.325837	-0.135591	-1.44399	1	0.0283098	0.342052	1.27355e-30	Endo-1,3-beta-glucanase; ortholog of S. cerevisiae Dse4 needed for cell separation; caspofungin, fluconazole repressed; repressed by alpha pheromone in SpiderM medium; flow model biofilm induced; rat catheter biofilm repressed
C1_03690W	C1_03690W		0.0737685	-0.125389	-0.454507	-0.0671423	1	0.399848	9.58676e-05	0.593388	Ortholog(s) have protein-containing complex binding activity, role in endoplasmic reticulum to Golgi vesicle-mediated transport, protein secretion and Golgi membrane, cis-Golgi network, cytoplasm localization
C1_03700C	tT(CGU)1		0.709798	0	0.977414	0	1	1	0.882147	1	tRNA-Thr, predicted by tRNAscan-SE; CGU anticodon
C1_03710C	MSB1		0.0688023	-0.213039	-0.6695	-0.822163	1	0.0744015	3.10937e-11	1.40968e-16	Putative regulator of transcription; expression in S. cerevisiae flo8 and flo11 mutants suggests a role in regulation of adhesion factors
C1_03720C	C1_03720C		-0.100635	-0.0846099	1.13066	1.51935	1	0.640658	3.71509e-19	4.78861e-34	Protein of unknown function; rat catheter biofilm repressed
C1_03730C	MNS1		-0.0467947	0.0100708	-0.809271	-1.01639	1	0.946751	4.45843e-23	4.70586e-36	Alpha-1,2-mannosidase; processes Man9GlcNAc2 to Man8GlcNAc2 isomer B; member of ER localized glycosyl hydrolase family 47; ER form is converted by Kex2 to cytosolic form; flow model biofilm repressed
C1_03740W	WAR1		-0.103749	-0.242589	-0.782036	-1.18151	1	0.249786	5.23255e-06	2.17624e-12	Zn(II)2Cys6 transcription factor; plays a role in resistance to weak organic acids; required for yeast cell adherence to silicone substrate; Spider biofilm induced
C1_03750W	C1_03750W		-0.0270173	-0.475512	-1.5699	-1.92388	1	0.145398	5.53738e-09	4.01314e-13	Protein with a predicted cytochrome b5-like Heme/Steroid binding domain; Hap43, caspofungin repressed; flow model biofilm induced
C1_03760C	STR2		0.243468	1.05267	1.88785	0.503591	1	8.00954e-14	5.76541e-46	0.000199217	Ortholog(s) have cystathionine gamma-synthase activity and role in sulfur compound metabolic process, transsulfuration
C1_03770W	SKO1		0.0713847	1.01846	-0.333437	0.0411642	1	3.82543e-25	0.0010763	0.707573	bZIP transcription factor; involved in cell wall damage response; represses the yeast-to-hypha transition; mutants are caspofungin sensitive; induced by osmotic stress via Hog1; induced by Mnl1 under weak acid stress
C1_03780C	HMG1		-0.0471749	-0.177143	0.150678	-0.358725	1	0.130637	0.149335	0.000218325	HMG-CoA reductase; enzyme of sterol pathway; inhibited by lovastatin; gene not transcriptionally regulated in response to lovastatin and fluconazole
C1_03790C	C1_03790C		-0.00605716	0.253388	-1.62014	0.293971	1	0.530266	5.55305e-08	0.354037	Putative peptidyl-prolyl cis-trans isomerase
C1_03800W	RPP1		-0.164253	-0.616888	-0.263657	0.0428877	1	0.0801262	0.430786	0.900197	Putative ortholog of S. cerevisiae Rpp1; subunit of both RNase MRP and nuclear RNase P; rat catheter and Spider biofilm induced
C1_03810C	ELA1		-0.262998	-0.214903	-0.148615	0.502528	1	0.280811	0.407958	0.00138855	Elongin A; F-box protein; ubiquitin-protein ligase; role in protein ubiquitination and ubiquitin-dependent protein catabolism; rat catheter biofilm induced
C1_03820W	PDR16		0.122789	0.44388	2.66098	1.91198	1	0.00562586	1.52802e-83	8.06235e-44	Phosphatidylinositol transfer protein; induction correlates with CDR1, CDR2 overexpression/azole resistance; fluphenazine, 17-beta-estradiol, ethynyl estradiol, NO induced; farnesol-downregulated in biofilm; rat catheter biofilm induced
C1_03830C	C1_03830C		0.101263	-0.10024	0.112268	-1.44539	1	0.657743	0.540474	1.13874e-19	Ortholog(s) have role in exonucleolytic trimming to generate mature 3'-end of 5.8S rRNA from tricistronic rRNA transcript (SSU-rRNA, 5.8S rRNA and LSU-rRNA), more
C1_03840W	C1_03840W		0.0422928	-0.374235	0.593328	-1.00391	1	0.0881176	0.00130974	1.07631e-07	Ortholog of C. dubliniensis CD36 : Cd36_03580, C. parapsilosis CDC317 : CPAR2_105090, C. auris B8441 : B9J08_004984 and Candida tenuis NRRL Y-1498 : CANTEDRAFT_106351
C1_03860C	BNI4		0.0361925	-0.0616597	-0.163995	-0.304842	1	0.528523	0.030319	2.27333e-05	Protein required for wild-type cell wall chitin distribution, morphology, hyphal growth; not essential; similar to S. cerevisiae Bni4p (targeting subunit for Glc7p phosphatase, involved in bud-neck localization of chitin synthase III)
C1_03870C	C1_03870C		0.0540182	0.546197	2.73792	1.78749	1	0.0670214	9.15694e-30	2.09036e-13	Predicted heme-binding stress-related protein; Tn mutation affects filamentous growth; induced during chlamydospore formation in C. albicans and C. dubliniensis; Spider biofilm induced
C1_03880C	C1_03880C		-0.0757427	0.418165	1.22585	0.0281015	1	0.899541	0.596652	0.993585	Ortholog of Candida albicans WO-1 : CAWG_01005
C1_03890W	C1_03890W		-0.0492176	-0.0329255	0.629498	0.584624	1	0.98668	0.507705	0.515199	Ortholog of Candida albicans WO-1 : CAWG_01004
C1_03900W	SEN15		-0.260677	-0.00414877	-0.0832645	0.334139	1	0.990582	0.602675	0.0142754	Similar to delta subunit of tRNA splicing endonuclease; increased transcription is observed upon fluphenazine treatment
C1_03910C	C1_03910C		-0.00728344	0.402668	1.60064	1.77158	1	0.0124997	4.21159e-31	2.67046e-38	Protein of unknown function; Spider biofilm induced
C1_03920C	C1_03920C		0.0492578	-0.0578343	0.131928	0.679223	1	0.682951	0.220416	8.57465e-13	Ortholog(s) have palmitoyltransferase activity, protein-cysteine S-palmitoyltransferase activity and role in protein palmitoylation, protein targeting to membrane
C1_03930W	C1_03930W		0.0353668	-0.0306991	-0.194232	0.0821236	1	0.865313	0.114621	0.508593	Ortholog of C. dubliniensis CD36 : Cd36_03660, C. parapsilosis CDC317 : CPAR2_106860, C. auris B8441 : B9J08_000626 and Candida tenuis NRRL Y-1498 : CANTEDRAFT_96694
C1_03940W	C1_03940W		-0.0359857	-0.422668	-0.526961	-0.403114	1	0.000124558	1.6673e-07	5.49843e-05	Putative succinate dehydrogenase; localized to the mitochondrial membrane; Hap43p-repressed gene
C1_03950C	C1_03950C		0.00456377	0.168485	0.321488	0.49563	1	0.219321	0.00503813	6.21549e-06	Protein of unknown function; Hap43-repressed gene
C1_03960C	C1_03960C		-0.0538199	-0.154952	0.0169342	0.241072	1	0.334053	0.917338	0.060945	Ortholog(s) have role in TOR signaling, re-entry into mitotic cell cycle after pheromone arrest and endoplasmic reticulum, endoplasmic reticulum membrane, endoplasmic reticulum-Golgi intermediate compartment localization
C1_03970W	C1_03970W		0.254617	0.596262	0.55578	0.493264	1	0.12975	0.115337	0.148998	Ortholog of Candida albicans WO-1 : CAWG_00996
C1_03980W	SPC19		0.173665	0.483658	0.614087	1.3927	1	0.00700888	0.000138574	1.72468e-19	Essential subunit of the Dam1 (DASH) complex, which acts in chromosome segregation by coupling kinetochores to spindle microtubules
C1_03990W	C1_03990W		0.040344	1.11433	3.00041	2.79251	1	2.36591e-26	4.7105e-200	1.22389e-173	Ortholog(s) have proteasome binding activity and role in cellular response to arsenic-containing substance, proteasome-mediated ubiquitin-dependent protein catabolic process
C1_04000C	KTR4		-0.0564298	-0.479128	-1.05489	-1.47252	1	0.00234812	4.73786e-14	1.76962e-26	Mannosyltransferase; induced during cell wall regeneration; fungal-specific (no human or murine homolog); Bcr1-repressed in RPMI a/a biofilms
C1_04010C	C1_04010C		0.00276651	0.982845	-0.248483	2.49665	1	1.46014e-05	0.301184	1.96942e-35	Protein with a NADP-dependent oxidoreductase domain; transcript induced by ketoconazole; rat catheter and Spider biofilm induced
C1_04020C	CSH1		0.0394117	0.264382	-0.750749	1.03442	1	0.50743	0.014323	0.000444086	Aldo-keto reductase; role in fibronectin adhesion, cell surface hydrophobicity; regulated by temperature, growth phase, benomyl, macrophage interaction; azole resistance associated; Spider biofilm induced; rat catheter biofilm repressed
C1_04030W	C1_04030W		0.0183466	-0.169517	-0.537303	-0.226492	1	0.251746	7.61844e-06	0.0626165	Ortholog(s) have aspartate-tRNA ligase activity, role in mitochondrial aspartyl-tRNA aminoacylation and mitochondrion localization
C1_04040C	C1_04040C		0.166209	-0.0529665	-0.0620006	-1.01783	1	0.900876	0.85009	8.94343e-05	Putative U3-containing 90S preribosome subunit; Hap43-induced; repressed in core stress response; Spider biofilm induced
C1_04050C	MFALPHA		-0.565644	-2.42809	-2.16335	-2.29857	1	0.745685	0.726981	0.687269	Alpha factor mating pheromone precursor; three copies of pheromone that are proteolytically processed by Kex2p and possibly by Orf19.5851p; required for alpha cells to mate; expressed specifically in opaque phase MTLalpha/MTLalpha cells
C1_04060W	IFI3		-0.0860464	-0.168019	1.09788	1.47176	1	0.25966	5.92688e-21	3.17183e-37	Protein of unknown function; constitutive expression independent of MTL or white-opaque status
C1_04070C	BET4		-0.0169034	0.236899	0.017356	0.286355	1	0.0730972	0.904669	0.011084	Ortholog(s) have Rab geranylgeranyltransferase activity and role in endoplasmic reticulum to Golgi vesicle-mediated transport, protein geranylgeranylation, protein targeting to membrane
C1_04080W	MAD2		0.121972	-0.0697807	-0.392474	-0.278973	1	0.742759	0.0100014	0.0633218	Protein required for the spindle assembly checkpoint of the cell cycle; necessary for survival in host cell macrophages and for virulence in a mouse model of systemic candidiasis
C1_04090C	C1_04090C		0.0522567	0.141848	-0.24584	-0.139624	1	0.147046	0.00369067	0.0967853	Ortholog(s) have cyclin-dependent protein serine/threonine kinase activator activity
C1_04100C	POR1		-0.0524978	-0.114732	-0.576669	0.183838	1	0.0911517	9.60143e-25	0.00127877	Mitochondrial outer membrane porin; in detergent-resistant membrane fraction (possible lipid raft component); antigenic in human, mouse; Hap43p-induced; flucytosine-, macrophage-, farnesol- induced; fluconazole, caspofungin repressed
C1_04110W	C1_04110W		0.0314829	-0.216953	-1.27746	-0.469677	1	0.161377	1.39429e-23	0.000230303	Ortholog(s) have lysophosphatidic acid acyltransferase activity, role in cellular triglyceride homeostasis, lipid droplet organization and endoplasmic reticulum, lipid droplet localization
C1_04120C	C1_04120C		0.209842	0.380992	-0.732284	-0.217215	1	0.0409085	6.85542e-06	0.194644	Putative U2 snRNP protein; Hap43p-induced gene; mutation confers hypersensitivity to 5-fluorocytosine (5-FC), 5-fluorouracil (5-FU), and tubercidin (7-deazaadenosine)
C1_04130W	ERB1		0.110639	-0.592246	-1.20181	-0.789752	1	0.0424022	1.71744e-06	0.00158679	Protein with a predicted role in ribosomal large subunit biogenesis; mutation confers hypersensitivity to 5-fluorocytosine (5-FC), 5-fluorouracil (5-FU), and tubercidin (7-deazaadenosine); hyphal, macrophage repressed
C1_04140W	IFD6		0.0597521	1.08263	-0.696202	2.05677	1	3.97333e-10	3.54382e-05	7.14121e-38	Aldo-keto reductase; similar to aryl alcohol dehydrogenases; protein increase correlates with MDR1 overexpression (not CDR1 or CDR2) in fluconazole-resistant clinical isolates; farnesol regulated; possibly essential; Spider biofilm induced
C1_04150C	C1_04150C		-0.0651854	-0.0770516	-0.665242	0.049461	1	0.713842	7.28664e-06	0.762382	Predicted NUDIX hydrolase domain; Hap43-induced
C1_04160C	C1_04160C		0.0913983	0.105742	-0.384891	-1.12856	1	0.548743	0.00465532	2.42783e-17	Ortholog of S. cerevisiae : YMR087W, C. glabrata CBS138 : CAGL0J01397g, C. dubliniensis CD36 : Cd36_03920, C. parapsilosis CDC317 : CPAR2_107150 and C. auris B8441 : B9J08_005139
C1_04170C	HTA2		0.0450609	-0.313786	-0.97212	-2.5533	1	0.232377	5.18678e-06	4.71811e-35	Putative histone H2A; farnesol regulated; rat catheter biofilm repressed; Spider biofilm repressed; Hap43-induced
C1_04180W	C1_04180W		0.0164744	-0.343498	-0.991238	-2.18965	1	0.153411	6.31665e-07	1.22983e-29	Predicted histone H2B; Hap43-induced gene; Spider biofilm repressed
C1_04190C	BST1		-0.0203103	-0.160009	-0.172555	-0.540104	1	0.0573648	0.0210755	2.4482e-14	Inositol deacylase involved in attachment of GPI-anchored proteins to cell wall; required for host invasion and immune escape
C1_04200C	C1_04200C		-0.0973092	-0.0754516	-0.383298	-0.464513	1	0.50743	7.21882e-06	2.84371e-08	Ortholog(s) have role in endoplasmic reticulum tubular network membrane organization, nuclear envelope organization, nuclear pore distribution, nuclear pore organization, spindle pole body localization to nuclear envelope
C1_04210C	CDC3		-0.0238775	-0.000578674	-0.401924	0.176404	1	1	0.000106661	0.0932469	Septin; essential for viability; functional homolog of S. cerevisiae Cdc3p; down-regulation associated with azole resistance; macrophage/pseudohyphal-repressed; virulence-group-correlated expression; gene has intron
C1_04220C	C1_04220C		-0.0594761	0.118117	0.297321	-0.081964	1	0.549776	0.0509187	0.606475	Ortholog of C. dubliniensis CD36 : Cd36_03980, C. parapsilosis CDC317 : CPAR2_107050, C. auris B8441 : B9J08_003358 and Candida tenuis NRRL Y-1498 : CANTEDRAFT_113999
C1_04230W	C1_04230W		-0.045796	0.489741	0.37365	0.248172	1	8.65866e-19	3.34817e-12	3.64827e-06	Ortholog(s) have ubiquitin binding activity, role in ubiquitin-dependent protein catabolic process and proteasome regulatory particle, lid subcomplex, proteasome storage granule localization
C1_04240C	HHF1		0.0430478	-0.11419	-0.74941	-2.0766	1	0.672182	8.71779e-05	1.6972e-29	Putative histone H4; repressed in fkh2 mutant; regulated by Efg1; fluconazole induced; amphotericin B repressed; farnesol regulated; colony morphology-related gene regulation by Ssn6; Hap43-induced; rat catheter and Spider biofilm repressed
C1_04250C	C1_04250C		0.0916693	-0.75787	-0.941441	-1.24063	1	0.00502835	0.000137581	3.1598e-07	Ortholog of Candida albicans WO-1 : CAWG_00968
C1_04260W	HHT21		0.0354796	-0.32523	-0.93525	-2.04327	1	0.180015	2.96112e-06	7.95338e-26	Putative histone H3; amphotericin B repressed; regulated by Efg1, farnesol; Hap43-induced; rat catheter and Spider biofilm repressed
C1_04270C	C1_04270C		-0.0070235	-0.355248	-0.308894	-2.77754	1	0.236653	0.244544	1.87931e-25	Ortholog of C. dubliniensis CD36 : Cd36_04020, C. parapsilosis CDC317 : CPAR2_107000, C. auris B8441 : B9J08_003367, Candida tenuis NRRL Y-1498 : CANTEDRAFT_113990 and Pichia stipitis Pignal : PICST_32780
C1_04280C	C1_04280C		0.22061	0.246565	0.561665	-0.679788	1	0.106824	1.32435e-05	1.13538e-07	Ortholog(s) have dolichyl-phosphate-mannose-glycolipid alpha-mannosyltransferase activity, mannosyltransferase activity and role in GPI anchor biosynthetic process
C1_04290C	ACS2		-0.00509929	0.00793504	-0.185124	-0.277213	1	0.938332	0.00198173	1.68503e-06	Acetyl-CoA synthetase; antigenic during human and murine infection; induced by Efg1; macrophage-induced protein; soluble protein in hyphae; gene contains intron; flow model and Spider biofilm repressed
C1_04300C	SSA2		-0.123032	0.299439	-0.817858	3.31539	1	0.102082	9.99001e-08	2.57022e-110	HSP70 family chaperone; cell wall fractions; antigenic; beta-defensin peptides impport; ATPase domain binds histatin 5; at hyphal surface, not yeast; farnesol-repressed in biofilm; flow model, Spider biofilm repressed; caspofungin repressed
C1_04310C	GIG1		0.0176867	-0.0303652	-1.05368	2.02261	1	0.950398	9.53184e-05	4.1616e-15	Protein induced by N-acetylglucosamine (GlcNAc); localized in cytoplasm; mutation causes increased resistance to nikkomycin Z
C1_04320W	GPM2		0.0661056	-0.0553396	-0.772633	-0.681726	1	0.85913	0.000123542	0.000584067	Putative phosphoglycerate mutase; repressed in hyphae; macrophage/pseudohyphal-repressed; induced by high levels of peroxide stress, farnesol; flow model biofilm induced; rat catheter and Spider biofilm repressed
C1_04330W	RPN4		0.191129	0.70987	1.63848	2.42009	1	9.61975e-08	4.91089e-41	3.94424e-89	C2H2 transcription factor; putative regulator of proteasome genes; DNA recognition sequence (GAAGGCAAAA) enriched in regions upstream of proteasome genes; induced in core stress response; Hap43-induced; Spider biofilm induced
C1_04340C	C1_04340C		0.0422998	0.0447197	-0.151224	-0.444439	1	0.849595	0.368967	0.00334183	Ortholog(s) have role in phospholipid translocation, retrograde transport, endosome to Golgi and endosome membrane, trans-Golgi network membrane localization
C1_04350C	C1_04350C		-0.186157	-0.513259	-0.463069	-0.32726	1	0.00030259	0.000484691	0.0117846	Protein of unknown function; Hap43-induced gene
C1_04360C	C1_04360C		-0.0559466	0.116647	-0.142739	0.050947	1	0.277728	0.119155	0.586722	Has domain(s) with predicted ATPase inhibitor activity, role in negative regulation of ATPase activity, negative regulation of nucleotide metabolic process and mitochondrion localization
C1_04370C	C1_04370C		-0.131511	-0.17351	0.00218489	-1.40022	1	0.123116	0.991127	3.14632e-50	Ortholog(s) have structural constituent of ribosome activity and mitochondrial small ribosomal subunit localization
C1_04380W	SIT4		0.0383082	0.167815	0.733726	0.731729	1	0.114393	4.80238e-17	3.12716e-17	Serine/threonine protein phosphatase catalytic subunit; has a role in cell wall maintenance, hyphal growth, and virulence in a mouse systemic infection model
C1_04390C	NOP4		0.206445	0.287469	-0.400018	-1.55806	1	0.508703	0.25745	1.09279e-06	Putative nucleolar protein; Hap43-induced; mutation confers hypersensitivity to 5-fluorocytosine (5-FC), 5-fluorouracil (5-FU), and tubercidin (7-deazaadenosine); represses in core stress response
C1_04400C	APE2		-0.00724486	-0.36969	-0.602862	-0.60396	1	0.00536135	3.18186e-07	2.08275e-07	Neutral arginine, alanine, leucine specific metallo-aminopeptidase; purified from cell wall/intracellular fractions; protein repressed during mating; Hog1, farnesol-induced; may be essential (UAU1 method); rat catheter biofilm repressed
C1_04410C	ESS1		0.0228209	-0.0948707	0.660492	1.48836	1	0.225496	1.27536e-26	2.33519e-133	Prolyl isomerase (parvulin class); essential; involved in yeast-hyphal switching, Cph1p pathway; has inflexible linker between WW and isomerase domains, unlike human homolog; functional homolog of S. cerevisiae Ess1p
C1_04420C	URA6		0.0156647	-0.0127794	-0.0292338	-0.0882855	1	0.884788	0.653	0.121216	Ortholog(s) have adenylate kinase activity, uridylate kinase activity, role in 'de novo' pyrimidine nucleobase biosynthetic process, nucleobase-containing compound metabolic process and cytoplasm, nucleus localization
C1_04430C	C1_04430C		0.0694295	-0.120947	0.080358	0.383433	1	0.409661	0.535299	0.000625511	Putative protein of unknown function; clade-associated gene expression
C1_04440W	C1_04440W		0.175792	0.224426	0.874546	0.240686	1	0.686493	0.0273473	0.571723	Ortholog of Candida albicans WO-1 : CAWG_00951
C1_04450C	FMA1		-0.0130895	0.0932318	0.579504	-0.30413	1	0.43606	1.63814e-10	0.00087656	Putative oxidoreductase; induced by ciclopirox olamine; upregulation correlates with clinical development of fluconazole resistance; Spider biofilm repressed
C1_04460C	C1_04460C		-0.322719	-0.408477	-0.599647	1.63134	1	0.301658	0.0711472	1.17592e-07	Putative protein of unknown function, transcript upregulated in clinical isolates from HIV+ patients with oral candidiasis; Spider biofilm induced
C1_04470C	C1_04470C		0.297038	1.70049	1.68439	3.26972	1	2.66425e-07	5.75657e-08	6.35184e-28	Protein of unknown function; transcript detected in high-resolution tiling arrays; transcription induced by alpha pheromone in SpiderM medium; Spider and early-stage flow model biofilm induced
C1_04480C	TUS1		0.166055	0.148086	-0.104194	0.386654	1	0.240872	0.358862	0.000131736	Putative guanine nucleotide exchange factor; induced by Mnl1 under weak acid stress; Spider biofilm induced
C1_04490W	C1_04490W		0.0505084	-0.225191	-0.305842	-0.304367	1	0.00363211	1.14879e-05	8.84266e-06	Ortholog(s) have role in CENP-A containing nucleosome assembly, chromatin maintenance and nucleoplasm localization
C1_04500W	ICL1		-0.285629	2.94311	2.0527	1.94984	1	1.80326e-07	0.000127086	0.000213226	Isocitrate lyase; glyoxylate cycle enzyme; required for virulence in mice; induced upon phagocytosis by macrophage; farnesol regulated; Pex5-dependent peroxisomal localization; stationary phase enriched; rat catheter, Spider biofilm induced
C1_04510W	C1_04510W		0.0244252	-0.506419	-0.0890777	-0.198245	1	0.0647191	0.750457	0.424935	Putative transcription factor with bZIP DNA-binding motif; rat catheter biofilm induced
C1_04520C	PHO85		-0.000850556	-0.258962	-0.347061	-0.240773	1	0.00370349	1.53343e-05	0.00250719	Functional homolog of S. cerevisiae Pho85p, a cyclin-dependent kinase that regulates transcription of PHO genes involved in phosphate metabolism; necessary for geldanamycin-induced filamentation; gene has intron
C1_04530C	C1_04530C		0.0686907	0.168794	0.994119	1.30627	1	0.0774895	6.51679e-37	4.03988e-64	Putative tRNA U44 2'-O-methyltransferase; virulence-group-correlated expression; induced during oral infection; mutants have reduced ability to damage oral epithelial cells; early-stage flow model biofilm induced
C1_04540C	VPS16		0.0887975	0.240549	0.116399	0.877248	1	0.0239186	0.250344	1.57396e-22	Protein similar to S. cerevisiae Vps16p, which is involved in protein-vacuolar targeting; likely to be essential for growth, based on insertional mutagenesis; downregulated in biofilm or in azole-resistant strain that overexpresses MDR1
C1_04550W	ELC1		0.0445691	0.272506	0.899999	1.47206	1	0.0996657	5.74426e-11	5.65739e-28	Putative elongin C; transcript regulated by Nrg1 and Mig1; regulated by Gcn2 and Gcn4
C1_04560W	C1_04560W		0.0877942	0.388023	0.987342	1.82266	1	0.00796545	9.36776e-15	2.12596e-48	Putative transcription factor with C3HC4 zinc finger DNA-binding motif; mutants are viable
C1_04570C	CHL4		-0.120157	-0.442359	-0.216157	0.668714	1	0.00816886	0.175171	3.12727e-06	Protein described as having role in chromosome segregation; RNA abundance regulated by tyrosol and cell density
C1_04580C	C1_04580C		-0.0388078	-0.514854	-0.194012	-0.494637	1	0.000924771	0.201559	0.000404785	Ortholog of Rmd6 involved in S. cerevisiae sporulation; flow model biofilm induced
C1_04590W	C1_04590W		0.00806847	-0.499706	-0.320524	2.57032	1	6.92152e-05	0.00683115	5.67441e-119	Protein of unknown function; Spider biofilm induced
C1_04600C	C1_04600C		-0.0819862	-0.256537	-0.215556	-1.54414	1	0.107556	0.13155	7.71361e-32	Protein of unknown function; Spider biofilm repressed
C1_04610W	ATP1		-0.120615	0.0232278	-0.23365	0.0244668	1	0.819565	0.00056449	0.742487	ATP synthase alpha subunit; antigenic in human/mouse; at hyphal surface; ciclopirox, ketoconazole, flucytosine induced; Efg1, caspofungin repressed; may be essential; sumoylation target; stationary phase-enriched; Spider biofilm repressed
C1_04620W	C1_04620W		-0.0338796	0.150574	0.537714	-0.495398	1	0.321558	8.13835e-06	3.47915e-05	Ortholog of C. dubliniensis CD36 : Cd36_04370, C. parapsilosis CDC317 : CPAR2_105410, C. auris B8441 : B9J08_000021 and Candida tenuis NRRL Y-1498 : CANTEDRAFT_114891
C1_04630C	C1_04630C		0.0926478	0.0792799	0.0624452	0.275932	1	0.543592	0.575855	0.00413164	Ortholog(s) have role in endocytosis, phospholipid translocation, retrograde vesicle-mediated transport, Golgi to endoplasmic reticulum, vacuole organization
C1_04640W	C1_04640W		0.042793	1.06454	1.97648	2.09613	1	1.98467e-09	4.02354e-33	1.60426e-37	Ortholog(s) have hydrolase activity, acting on ester bonds, triglyceride lipase activity, role in lipid homeostasis and lipid droplet localization
C1_04650W	DUR3		0.163865	-1.28372	-2.36394	-4.40624	1	1.19453e-05	1.18742e-18	2.58319e-60	High affinity spermidine transporter; expression is induced by urea; fungal-specific (no human or murine homolog); not required for virulence in a mouse intravenous model
C1_04660W	DUR1,2		0.218989	-0.893578	-2.58896	-3.06099	1	4.18508e-05	1.1584e-39	2.05321e-55	Urea amidolyase; hydrolyzes urea to CO2; use of urea as N source and for hyphal switch in macrophage; regulated by Nrg1/Hap43; required for virulence; promotes mouse kidney and brain colonization; rat catheter and flow model biofilm induced
C1_04670W	HAT1		0.059538	0.339738	-0.706979	-0.185382	1	0.00562777	9.10287e-11	0.0985959	Hat1-Hat2 histone acetyltransferase complex subunit; involved in DNA damage repair and morphogenesis; mutations cause constitutive pseudohyphal growth, white to opaque switch, caspofungin sensitivity; rat catheter, Spider biofilm repressed
C1_04680W	PIL1		0.0370841	0.106003	-0.327953	-0.246992	1	0.535797	0.0119608	0.0553787	Eisosome component; predicted role in endocytosis; echinocandin-binding protein; localizes to cell surface of hyphae, but not yeast-form cells; Hap43, YNB biofilm induced; rat catheter biofilm repressed
C1_04690C	C1_04690C		0.566552	0.0294116	1.35702	0.433071	1	0.98393	0.0414175	0.534981	Ortholog(s) have chromatin binding activity and role in meiotic sister chromatid cohesion, protein localization to chromosome, centromeric region, reciprocal meiotic recombination, synaptonemal complex assembly
C1_04700C	C1_04700C		0.0352691	-0.37561	-0.446179	-0.293245	1	0.0437768	0.00667908	0.0724969	Ortholog of C. dubliniensis CD36 : Cd36_04450, C. parapsilosis CDC317 : CPAR2_105460, C. auris B8441 : B9J08_002463, Debaryomyces hansenii CBS767 : DEHA2D07128g and Pichia stipitis Pignal : PICST_80203
C1_04710C	C1_04710C		-0.0849118	-0.954198	-0.605306	-1.73955	1	0.0110759	0.0827403	1.19315e-07	Protein similar to S. cerevisiae Rsa3 predicted nucleolar protein involved in maturation of pre-60S ribosomal particles; rat catheter and Spider biofilm induced
C1_04720W	C1_04720W		0.125567	0.0986438	0.144477	-0.716466	1	0.703081	0.481988	9.28377e-05	Ortholog of C. parapsilosis CDC317 : CPAR2_105440, Lodderomyces elongisporus NRLL YB-4239 : LELG_01504, Pichia stipitis Pignal : psti_CGOB_00118 and Candida tropicalis NEW ASSEMBLY : CTRG1_CGOB_00081
C1_04730C	LYS21		0.00399766	-0.178594	-0.236056	0.0381593	1	0.0117114	0.00018702	0.573666	Homocitrate synthase, major isoform; lysine biosynthesis; expression increased in a fluconazole-resistant isolate; colony morphology-related gene regulation by Ssn6; ketoconazole-repressed; regulated by Gcn2, Gcn4, Hap43
C1_04740W	LPG20		-0.0778987	-0.119429	-0.651009	-0.143184	1	0.463467	1.39394e-07	0.269303	Aldo-keto reductase family protein; similar to aryl alcohol dehydrogenases; osmotic stress-induced, correlates with overexpression of MDR1 in fluconazole-resistant isolate; stationary phase enriched protein
C1_04750W	IFE1		0.0417738	-0.00488196	-0.219464	-0.261814	1	0.986214	0.0866942	0.0331938	Putative medium-chain alcohol dehydrogenase; rat catheter and Spider biofilm repressed
C1_04760C	SYG1		0.0521729	-0.105491	-1.49044	-2.88303	1	0.676198	1.09518e-17	3.52563e-63	Ortholog(s) have role in signal transduction and plasma membrane localization
C1_04770C	ERG3		-0.0796649	-0.903514	-2.11694	-2.87297	1	0.000124238	1.7444e-23	1.75382e-42	C-5 sterol desaturase; introduces C-5(6) double bond into episterol; some clinical isolates show increased azole resistance and defects in hyphal growth and virulence; Efg1p-repressed; fluconazole-induced
C1_04780C	C1_04780C		0.109902	0.211147	0.401472	1.60061	1	0.0583105	2.73008e-05	5.74008e-69	Ortholog(s) have role in negative regulation of TORC1 signaling and cytoplasm localization
C1_04790W	C1_04790W		-0.0126827	-0.149576	-0.307635	-0.0918133	1	0.0575191	6.06137e-06	0.188907	Small subunit of the heterodimeric cap binding complex; component of the spliceosomal commitment complex; Spider biofilm repressed
C1_04800C	C1_04800C		0.134477	-0.580221	1.28664	1.68179	1	0.32242	0.00344357	6.40422e-05	Ortholog of C. parapsilosis CDC317 : CPAR2_105580, C. dubliniensis CD36 : Cd36_04550, Lodderomyces elongisporus NRLL YB-4239 : LELG_03202 and Candida metapsilosis : CMET_5254
C1_04810W	TCO89		-0.0979429	0.161266	0.168187	0.256262	1	0.137177	0.0775832	0.00454873	Putative homolog of S. cerevisiae Tco89p, which is a component of the TOR C1 complex that is involved in the regulation of growth and cell wall integrity; heterozygous null mutant displays sensitivity to rapamycin
C1_04820C	C1_04820C		-0.0108609	-0.200347	-0.236956	-0.805258	1	0.228829	0.0986105	2.03345e-09	Ortholog(s) have role in ribosome biogenesis
C1_04830W	SEC21		0.00542388	-0.0136202	-0.492671	-0.711827	1	0.882254	2.87932e-18	3.24748e-37	Ortholog(s) have role in endoplasmic reticulum to Golgi vesicle-mediated transport, retrograde vesicle-mediated transport, Golgi to endoplasmic reticulum and COPI vesicle coat, endosome localization
C1_04840C	C1_04840C		0.0256885	0.169545	-0.0467223	-0.959054	1	0.204938	0.726137	1.77166e-17	Ortholog(s) have signal sequence binding activity, role in vacuolar transport and late endosome localization
C1_04850C	C1_04850C		0.00674649	0.164873	-0.114855	-0.980402	1	0.425483	0.535603	2.56175e-09	Protein of unknown function
C1_04860W	C1_04860W		0.0671757	0.212327	-0.231596	-0.510676	1	0.053894	0.0179575	4.08559e-08	Ortholog of S. cerevisiae : YPR089W, C. glabrata CBS138 : CAGL0K08008g, C. dubliniensis CD36 : Cd36_04600, C. parapsilosis CDC317 : CPAR2_105630 and C. auris B8441 : B9J08_004487
C1_04870W	SAP7		-0.0886501	-0.482015	-0.274508	-1.16785	1	0.0802406	0.282795	6.28252e-07	Pepstatin A-insensitive secreted aspartyl protease; self-processing; expressed in human oral infection; Ssn6p-regulated; role in murine intravenous infection; induced during, but not required for, murine vaginal infection; N-glycosylated
C1_04880C	MRPL37		-0.00146565	-0.286767	0.00990811	-1.48126	1	0.0540208	0.954761	4.25413e-31	Putative mitochondrial large subunit ribosomal protein; shows colony morphology-related gene regulation by Ssn6p
C1_04890W	YBN5		-0.0380873	-0.0903451	-0.313126	-0.278299	1	0.325092	1.77644e-05	0.0001101	P-loop ATPase with similarity to human OLA1 and bacterial YchF; Spider biofilm repressed
C1_04900W	MNN15		-0.0221322	0.103702	-0.464108	-0.156568	1	0.301019	6.44425e-09	0.0549042	Putative alpha-1,3-mannosyltransferase; predicted role in protein O-linked glycosylation; Spider biofilm induced
C1_04910C	C1_04910C		0.0609598	0.0907186	-0.727019	-0.46346	1	0.537145	1.71394e-11	1.68669e-05	Has domain(s) with predicted methyltransferase activity and role in metabolic process
C1_04930C	C1_04930C		-0.323687	0.633195	0.715823	2.43952	1	0.000156993	3.50597e-06	7.35769e-64	Ortholog of C. dubliniensis CD36 : Cd36_04660, Candida tropicalis NEW ASSEMBLY : CTRG1_04484, Candida tropicalis MYA-3404 : CTRG_04484 and Candida albicans WO-1 : CAWG_00904
C1_04940C	C1_04940C		-0.128981	-0.00955646	-0.462797	0.817277	1	0.98973	0.161634	0.00398264	Protein of unknown function; exogenously expressed protein is a substrate for Kex2p processing in vitro
C1_04950C	RPM2		0.141453	0.716612	0.863074	0.618438	1	0.00017143	7.4852e-07	0.000363979	Mitochondrial RNase P subunit; roles in nuclear transcription, cytoplasmic and mitochondrial RNA processing, mitochondrial translation; virulence-group-correlated expression; likely essential (UAU1 method); rat catheter biofilm induced
C1_04960C	C1_04960C		-0.0970096	-0.167791	-0.750742	-0.430729	1	0.234538	3.57961e-11	0.000146894	Ortholog(s) have role in SCF-dependent proteasomal ubiquitin-dependent protein catabolic process, cellular response to DNA damage stimulus, cellular response to methylmercury
C1_04970W	C1_04970W		-0.0666807	0.123978	0.198158	-0.828101	1	0.279925	0.0387009	3.01282e-20	Ortholog(s) have role in cytoplasmic translational initiation and cytoplasmic stress granule, eukaryotic translation initiation factor 3 complex localization
C1_04980C	C1_04980C		0.12662	0.249801	0.886945	0.933574	1	0.00626975	4.26729e-29	1.68247e-32	Ortholog(s) have role in cellular iron ion homeostasis and mitochondrion localization
C1_04990C	C1_04990C		0.0228377	-0.352563	-0.54968	-1.39532	1	0.0563975	0.000608545	2.05903e-19	Ortholog(s) have role in mRNA cis splicing, via spliceosome and U2-type prespliceosome, U2AF, commitment complex localization
C1_05000W	RHD1		0.0204066	0.0779531	-1.46287	-1.60848	1	0.827011	2.10064e-10	1.51883e-12	Putative beta-mannosyltransferase required for the addition of beta-mannose to the acid-labile fraction of cell wall phosphopeptidomannan; 9-gene family memebr; regulated on yeast-hypha and white-opaque switches; Spider biofilm repressed
C1_05010C	C1_05010C		0.00504796	-0.0483766	-0.0483264	0.533868	1	0.63273	0.563981	2.89077e-14	Ortholog(s) have role in cellular zinc ion homeostasis
C1_05020C	ARG2		0.0662505	0.758184	1.88517	0.734806	1	6.91401e-07	1.06913e-41	1.87689e-07	Putative enzyme of arginine biosynthesis; transcription of genes of arginine biosynthesis pathway, except for ARG2, is induced upon phagocytosis by macrophage
C1_05030C	PSF2		0.013319	-0.249823	-0.715351	-1.54526	1	0.0844306	4.68097e-09	7.96205e-38	Ortholog(s) have role in DNA-dependent DNA replication, double-strand break repair via break-induced replication, mitotic DNA replication
C1_05050C	RRP6		0.0596173	-0.299843	0.133486	-0.205739	1	0.282049	0.606831	0.38567	Putative nuclear exosome exonuclease component; Hap43p-induced gene; mutation confers hypersensitivity to 5-fluorocytosine (5-FC), 5-fluorouracil (5-FU), and tubercidin (7-deazaadenosine)
C1_05060W	REI1		-0.0552432	-0.578939	-0.0824593	1.25233	1	0.301513	0.883802	0.00495303	Putative cytoplasmic pre-60S factor; Hap43-induced; repressed by prostaglandins
C1_05070C	GPI7		0.0532008	-0.177899	-0.075044	-0.7618	1	0.251746	0.60659	8.00424e-10	Protein involved in attachment of GPI-linked proteins to cell wall; member of major facilitator superfamily; phosphodiesterase/nucleotide pyrophosphatase domain; similar to S. cerevisiae Gpi7p
C1_05080W	GPT1		0.0805442	-0.340005	-0.900689	-1.24462	1	0.212021	6.25737e-05	1.50474e-08	GABA/polyamine transporter; 9 to 11 membrane spanning segments; complements GABA uptake defect of an S. cerevisiae uga4 put4 gap1 triple mutant; complements growth of an S. cerevisiae spe1 mutant under polyamine limitation
C1_05090W	TRY2		-0.0323345	-0.0230819	-0.123878	0.151933	1	0.912702	0.387862	0.256589	Transcription factor; regulator of yeast form adherence; required for yeast cell adherence to silicone substrate; Spider biofilm induced
C1_05100W	C1_05100W		-0.0401234	0.081023	0.426933	0.565422	1	0.728477	0.0102807	0.000412604	Protein of unknown function; clade-associated gene expression
C1_05110C	ARO4		0.09413	0.684153	1.32129	-0.632002	1	0.000107935	1.13471e-16	8.33175e-05	3-deoxy-D-arabinoheptulosonate-7-phosphate synthase; aromatic amino acid biosynthesis; GCN-regulated; feedback-inhibited by tyrosine if produced in S. cerevisiae Aro3p and Aro4p catalyze same reaction; protein decreases in stationary phase
C1_05120W	C1_05120W		0.132111	0.465307	1.8875	0.641605	1	0.00504032	1.85046e-39	1.10494e-05	Ortholog(s) have role in actin cortical patch localization, arginine transport, endocytosis, late endosome to vacuole transport, lysine transport, regulation of intracellular pH
C1_05130W	C1_05130W		1.28781	-0.199705	2.57902	0.386879	1	0.929477	0.0443185	0.789991	Ortholog of Candida albicans WO-1 : CAWG_00885
C1_05140W	BRG1		0.39461	-0.259187	1.3124	1.65467	1	0.550096	4.24777e-05	1.27493e-07	Transcription factor; recruits Hda1 to hypha-specific promoters; Tn mutation affects filamentation; Hap43-repressed; Spider and flow model biofilm induced; required for Spider biofilm formation; Bcr1-repressed in RPMI a/a biofilms
C1_05150C	C1_05150C		0.000355544	-0.32132	-0.461359	-0.70353	1	0.611593	0.371094	0.143503	Protein of unknown function
C1_05160C	C1_05160C		0.282614	1.26192	0.134717	1.54218	1	0.00015335	0.712121	2.84328e-07	Putative phosphatidyl synthase; stationary phase enriched protein; transcript repressed by yeast-hypha switch; Hap43-repressed; rat catheter, Spider and flow model biofilm induced
C1_05170C	CUE5		-0.0249064	0.152829	-0.275931	0.296261	1	0.0531694	5.27313e-05	8.84422e-06	Predicted ubiquitin-binding protein; rat catheter biofilm repressed
C1_05180C	C1_05180C		-0.0522567	-0.0212049	-0.562372	0.209999	1	0.927626	4.56615e-05	0.133751	Protein with a NADH-ubiquinone oxidoreductase B18 subunit domain; gene has intron
C1_05190C	C1_05190C		-0.0283491	0.16614	0.112036	0.666132	1	0.160961	0.299942	3.21201e-12	Protein with a NADH-ubiquinone oxidoreductase B18 subunit domain; gene has intron
C1_05200C	C1_05200C		-0.140787	0.015836	-0.364173	-0.661908	1	0.91221	4.59982e-05	3.2559e-14	Protein of unknown function; constitutive expression independent of MTL or white-opaque status; upregulated in a cyr1 mutant
C1_05210C	C1_05210C		-0.170493	-0.546895	-0.295173	-1.75823	1	0.00948684	0.137932	7.00619e-22	Protein of unknown function; repressed by prostaglandins
C1_05220C	C1_05220C		-0.06156	-0.306612	-0.271963	-1.22484	1	0.391122	0.38348	2.0078e-05	Has domain(s) with predicted nucleic acid binding, nucleotide binding activity
C1_05230W	C1_05230W		0.124474	-0.141301	0.519354	0.908533	1	0.593818	0.00813219	1.25842e-06	Ortholog(s) have RNA polymerase III activity, role in tRNA transcription by RNA polymerase III, transcription initiation from RNA polymerase III promoter and RNA polymerase III complex, nuclear chromatin localization
C1_05240C	RPT1		-0.0170793	0.365717	0.315081	0.374262	1	9.89954e-09	1.7876e-07	2.81016e-10	Putative 26S proteasome regulatory subunit 7; Hap43p-repressed gene; regulated by Gcn2p and Gcn4p; overlaps orf19.442
C1_05250W	C1_05250W		-0.13966	-0.196633	0.689286	1.77171	1	0.864537	0.400178	0.0160769	Ortholog of Candida guilliermondii ATCC 6260 : PGUG_05525, Candida lusitaniae ATCC 42720 : CLUG_03378 and Candida albicans WO-1 : CAWG_00876
C1_05260C	SDH1		0.0272928	0.0135315	0.207494	-0.202207	1	0.922021	0.0143453	0.0146572	Putative mitochondrial succinate dehydrogenase; macrophage/pseudohyphal-induced; repressed by nitric oxide
C1_05270C	C1_05270C		-0.0288455	-0.0709273	-0.136597	-0.0774085	1	0.72006	0.372547	0.606147	Ortholog(s) have DNA binding, recombinase activity, single-stranded DNA binding, structural constituent of ribosome activity
C1_05280W	C1_05280W		0.0874832	0.260896	0.595329	0.653298	1	0.0299482	8.18956e-09	1.3078e-10	Has domain(s) with predicted membrane localization
C1_05290W	GRS1		0.049082	0.178137	0.759476	-0.0972653	1	0.0977853	1.45321e-17	0.308002	Putative tRNA-Gly synthetase; genes encoding ribosomal subunits, translation factors, tRNA synthetases are downregulated upon phagocytosis by murine macrophage; stationary phase enriched protein
C1_05300C	PRD1		-0.0999251	-0.660188	-1.35026	-0.895784	1	0.00195983	9.40002e-13	2.10307e-06	Putative proteinase; transcript regulated by Nrg1, Mig1, and Tup1; Hogp-induced; stationary phase enriched protein; Hap43-repressed; rat catheter biofilm repressed
C1_05310W	tP(UGG)1		1.26146	2.04967	-1.6575	3.53119	1	0.53922	0.598127	0.1601	tRNA-Pro, predicted by tRNAscan-SE; UGG anticodon
C1_05320C	C1_05320C		0.0334734	0.233515	-0.0273314	0.104649	1	0.0522242	0.833009	0.337859	Ortholog(s) have Rab guanyl-nucleotide exchange factor activity, role in cellular protein-containing complex assembly, intra-Golgi vesicle-mediated transport and TRAPPII protein complex, trans-Golgi network localization
C1_05330C	C1_05330C		0.101204	0.852799	2.43342	3.64647	1	8.41436e-07	1.31293e-54	6.10266e-123	Predicted SCF ubiquitin ligase complex protein; Spider biofilm induced; rat catheter biofilm induced
C1_05340C	ZCF2		0.145163	0.312132	0.511302	1.06207	1	0.058388	0.000331911	9.16896e-15	Zn(II)2Cys6 transcription factor, required for adaptation to reactive sulfur species; regulates sulfite tolerance through expression of SSU1 and CDG1; Hap43-repressed; Spider biofilm induced
C1_05350W	YPT53		-0.0408527	0.159689	-0.000633067	1.16089	1	0.279859	1	1.15964e-24	Rab-family GTPase involved in vacuolar trafficking, colocolizes with Vps1p and Ypt52p in late endosome; Hap43-repressed gene
C1_05360C	C1_05360C		0.075292	0.158341	0.38468	0.129256	1	0.261626	0.00085213	0.278709	Putative non-canonical poly(A) polymerase; repressed by nitric oxide; Spider biofilm induced
C1_05370C	C1_05370C		-0.134429	0.0928643	-0.297677	1.82063	1	0.599892	0.0263151	4.8495e-50	Putative serine/threonine kinase; induced during planktonic growth; rat catheter biofilm repressed
C1_05380C	C1_05380C		-0.0330475	-0.27293	0.748041	0.105105	1	0.00633089	3.96371e-18	0.256589	Ortholog(s) have telomeric DNA binding activity
C1_05390C	C1_05390C		0.107628	0.299036	0.52579	0.512013	1	0.000366769	3.466e-12	7.6246e-12	Ortholog of C. dubliniensis CD36 : Cd36_05120, C. parapsilosis CDC317 : CPAR2_107740, C. auris B8441 : B9J08_004520 and Candida tenuis NRRL Y-1498 : CANTEDRAFT_136277
C1_05400C	C1_05400C		-0.141453	0.111878	0.233239	0.575693	1	0.514403	0.0848525	3.40509e-06	Ortholog(s) have mitochondrial large ribosomal subunit localization
C1_05410C	TRP99		0.00641133	-0.101686	0.0101173	0.15714	1	0.13836	0.888607	0.0058646	Putative thioredoxin peroxidase/alkyl hydroperoxide reductase; induced in low iron; regulated by Gcn4; induced in response to amino acid starvation (3-AT treatment)
C1_05420W	C1_05420W		0.0408061	0.0257256	0.263127	-0.0189001	1	0.902929	0.0517891	0.899393	Ortholog(s) have enzyme activator activity, mRNA binding activity, role in deadenylation-dependent decapping of nuclear-transcribed mRNA and Dcp1-Dcp2 complex, P-body, cytoplasm, cytoplasmic side of membrane, nucleus localization
C1_05430W	SPT20		-0.0198289	0.0430189	0.200841	0.375938	1	0.667181	0.0054402	5.02879e-08	Putative transcription factor; downregulated upon adherence to polystyrene; flucytosine repressed
C1_05440C	C1_05440C		0.180514	0.231703	0.800684	1.28151	1	0.440375	0.00058606	1.27617e-08	Protein of unknown function; flow model biofilm induced; Spider biofilm induced
C1_05450W	C1_05450W		0	0.712675	0	0	1	0.937482	1	1	Protein of unknown function
C1_05460W	KOG1		0.0389075	-0.00478919	0.285391	0.438917	1	0.976421	0.000311996	1.07595e-08	Putative TORC1 subunit; heterozygous null mutant displays sensitivity to rapamycin; likely to be essential for growth, based on an insertional mutagenesis strategy
C1_05470W	MTM1		0.057505	0.0626298	2.02964	2.17103	1	0.740038	1.34405e-60	7.33946e-70	Ortholog(s) have pyridoxal phosphate binding activity, role in cellular iron ion homeostasis, pyridoxal phosphate transport and mitochondrion localization
C1_05480C	C1_05480C		-0.162374	-0.516065	0.358277	-0.396222	1	0.143098	0.255188	0.192709	Ortholog of C. dubliniensis CD36 : Cd36_05200, C. parapsilosis CDC317 : CPAR2_107660, C. auris B8441 : B9J08_003698 and Candida tenuis NRRL Y-1498 : cten_CGOB_00159
C1_05490C	C1_05490C		-0.0567803	0.0882383	-0.183468	-0.218685	1	0.283152	0.00698881	0.000893385	Putative protein of unknown function; Hap43p-repressed gene
C1_05500W	RSM22		-0.272184	-1.12502	-0.830194	-0.690733	1	0.0356762	0.0887149	0.147117	Predicted mitochondrial small ribosomal subunit; rat catheter and Spider biofilm induced
C1_05510C	RPS27A		-0.0809254	0.569267	0.737698	1.79047	1	0.0138459	0.000338581	1.37583e-19	Ribosomal protein S27; rat catheter and Spider biofilm induced
C1_05520W	C1_05520W		-0.145564	-0.50104	-0.803766	-0.729835	1	0.00146129	1.76316e-08	2.08748e-07	Protein of unknown function; induced by Sfu1; Spider biofilm induced
C1_05530C	SSH1		-0.0313165	-0.338401	-0.543934	-0.953595	1	8.22317e-05	3.19257e-12	1.96942e-35	Protein with a role in protein translocation across membranes
C1_05540C	C1_05540C		0.134028	0.0441026	-2.11317	-2.20034	1	0.866398	1.3919e-38	3.61855e-42	Protein similar to GTPase regulators; induced in low iron; transcript activated by Mnl1 under weak acid stress; Hap43-, Sfu1- and Sef1-regulated; flow model biofilm induced, Spider biofilm induced
C1_05550C	C1_05550C		-0.014916	-0.612314	-0.987297	-0.137819	1	0.233651	0.0300435	0.762845	C/D box small nucleolar RNA (snoRNA)
C1_05560W	RIB4		0.0404689	-0.170857	0.0379672	-0.10052	1	0.237608	0.790196	0.421339	Lumazine synthase (6,7-dimethyl-8-ribityllumazine synthase, DMRL synthase); catalyzes the penultimate step in the synthesis of riboflavin; Hap43-induced; rat catheter and Spider biofilm repressed
C1_05570W	tN(GUU)2		0	0	0	0.84207	1	1	1	0.889639	tRNA-Asn, predicted by tRNAscan-SE; GUU anticodon
C1_05580W	tN(GUU)1		-1.8938	-0.185569	-1.62618	3.39216	1	0.978679	0.67605	0.294671	tRNA-Asn, predicted by tRNAscan-SE; GUU anticodon
C1_05590W	tT(AGU)1		-0.196453	-1.0966	-1.79365	-0.967139	1	0.860119	0.70649	0.833131	tRNA-Thr, predicted by tRNAscan-SE; AGU anticodon
C1_05600W	GSL1		0.121201	0.128232	0.862773	1.57293	1	0.234233	2.93216e-24	7.60235e-80	Beta-1,3-glucan synthase subunit; 10 predicted transmembrane regions; caspofungin induced; repressed by yeast-to-hypha transition; young biofilm repressed, induced by biofilm drug exposure; Bcr1-repressed in RPMI a/a biofilms
C1_05610W	C1_05610W		0.110884	0.305645	0.264415	0.269263	1	0.0021505	0.00398247	0.00260482	Ortholog(s) have glutaminyl-tRNA synthase (glutamine-hydrolyzing) activity, role in glutaminyl-tRNAGln biosynthesis via transamidation, mitochondrial translation and glutamyl-tRNA(Gln) amidotransferase complex, mitochondrion localization
C1_05620C	STE3		-0.215819	-0.0457319	0.7208	0.536565	1	0.847416	1.48294e-06	0.000312757	Protein similar to S. cerevisiae Ste3p, the receptor for a-factor mating pheromone; alpha mating-type-specific transcription
C1_05630C	C1_05630C		0.0363207	-0.0173485	-0.422156	-0.0247433	1	0.96502	0.0449191	0.91522	Putative karyopherin beta; repressed by nitric oxide
C1_05640C	FAL1		-0.0653651	-0.589326	-0.92271	-1.24417	1	0.0230219	5.15557e-05	2.35779e-08	eIF4A subfamily of DEAD-box ATP-dependent RNA helicases; predicted nucleolar protein required for maturation of 18S rRNA; Spider biofilm induced
C1_05650W	C1_05650W		0.147178	-0.585638	-0.238808	-0.230576	1	1.73682e-06	0.045314	0.0463065	Protein with a predicted phosphoribulokinase/uridine kinase domain; Spider biofilm induced
C1_05660C	C1_05660C		0.0169402	-0.0715787	-0.299982	-0.633812	1	0.433083	2.05503e-05	1.89355e-20	Ortholog(s) have chromatin binding, promoter-specific chromatin binding, protein-containing complex binding, structural constituent of nuclear pore activity
C1_05670W	C1_05670W		-0.0415554	-0.666229	-1.25097	-0.624598	1	5.0062e-05	4.21843e-17	2.95942e-05	Has domain(s) with predicted peptidase activity and role in proteolysis
C1_05680C	RIM1		0.022426	-0.187679	-0.556702	-0.381856	1	0.0163499	1.95738e-16	1.48509e-08	Putative single-stranded DNA-binding protein; protein level decreases in stationary phase cultures; rat catheter biofilm repressed
C1_05690C	C1_05690C		0.338193	0.364691	3.59723	3.278	1	0.427175	2.62524e-27	3.98993e-23	Protein of unknown function; Spider biofilm induced
C1_05700W	AUT7		0.04019	0.341932	2.13375	2.65045	1	0.0992134	4.25053e-36	1.17539e-55	Putative autophagosome protein; acts synergistically with Ysy6p to regulate unfolded protein response and mitochondrial function under ER stress; macrophage/pseudohyphal-repressed; alternatively spliced intron in 5' UTR
C1_05710C	UGA4		-0.00435386	-1.22732	-0.425932	-1.85431	1	1.93028e-20	0.000890804	1.14972e-43	Putative gamma-aminobutyric acid/polyamine permease; nitrogen catabolite repressed gene, induced in absence of preferred N sources; transcriptionally induced upon phagocytosis by macrophage; gene regulation by nitrogen source requires Gat1p
C1_05720W	C1_05720W		0.0518752	-0.0583081	0.295262	-0.817072	1	0.646921	0.00130162	1.54048e-20	60S ribosomal protein L7; snoRNA snR39b encoded within the 2nd intron
C1_05730W	C1_05730W		-0.148474	-0.250789	-0.123092	-2.59838	1	0.544322	0.737538	5.85917e-16	C/D box small nucleolar RNA (snoRNA); encoded within the 2nd intron of orf19.2478.1
C1_05740C	C1_05740C		-0.0965448	-0.590784	-0.483442	-1.14508	1	0.000295325	0.00151406	1.69181e-14	Ortholog of C. dubliniensis CD36 : Cd36_05410, C. parapsilosis CDC317 : CPAR2_107480, C. auris B8441 : B9J08_004575 and Candida tenuis NRRL Y-1498 : CANTEDRAFT_94695
C1_05750C	C1_05750C		0.0741118	0.163382	0.355369	0.271958	1	0.0604086	1.67009e-06	0.000218664	Ortholog(s) have histone demethylase activity (H3-trimethyl-K4 specific) activity
C1_05760C	PGA26		-0.0598943	0.0446274	-1.34366	-0.866511	1	0.882029	1.63792e-12	3.84105e-06	GPI-anchored adhesin-like protein of the cell wall; role in cell wall integrity; required for normal virulence; induced in high iron and during cell wall regeneration; Hap43-repressed
C1_05770C	PRC3		-0.0710819	-0.0179733	-0.161155	-0.373986	1	0.92629	0.190413	0.00100387	Putative carboxypeptidase Y precursor; transcript regulated by Nrg1 and Mig1; regulated by Gcn2 and Gcn4
C1_05780W	C1_05780W		-0.027002	0.163003	-0.482626	-0.306798	1	0.0246352	1.8102e-14	9.59138e-07	Putative RSC chromatin remodeling complex component; decreased transcription is observed upon fluphenazine treatment or in an azole-resistant strain that overexpresses CDR1 and CDR2
C1_05790W	C1_05790W		-0.00720428	-0.305025	-0.0411348	0.0441252	1	0.0414972	0.79373	0.758981	Ortholog of C. dubliniensis CD36 : Cd36_61610, C. parapsilosis CDC317 : CPAR2_107530, C. auris B8441 : B9J08_004570 and Candida tenuis NRRL Y-1498 : CANTEDRAFT_115252
C1_05800C	C1_05800C		-0.118454	-0.112249	0.331916	2.12528	1	0.409875	0.00177731	1.89317e-108	Ortholog of S. pombe replication termination factor Rtf2; Spider biofilm induced
C1_05810W	GIM5		0.0187447	-0.016668	0.181274	-0.132515	1	0.917346	0.0744621	0.186961	Putative heterohexameric cochaperone prefoldin complex subunit; macrophage/pseudohyphal-repressed gene and macrophage-induced protein
C1_05820C	RAD10		0.0291702	-0.0536226	1.59986	0.517243	1	0.78071	1.89845e-37	5.23496e-05	Ortholog of S. cerevisiae Rad10, an endonuclease involved in nucleotide excision repair; mutant is extremely sensitive to UV irradiation; transcript repressed in alkaline conditions
C1_05830W	C1_05830W		0.537914	0.554323	6.72451	2.04197	1	0.0401704	4.8647e-205	8.43784e-20	Ortholog(s) have trans-aconitate 3-methyltransferase activity and cytosol localization
C1_05840W	PRN1		-0.607047	-0.549549	2.18357	7.93612	1	0.682968	0.0254673	5.1771e-18	Protein with similarity to pirins; induced by benomyl and in response to alpha pheromone in SpiderM medium; transcript induced by Mnl1 in weak acid stress; rat catheter and Spider biofilm induced
C1_05850W	POL32		-0.00793077	-0.170447	-0.638831	0.358582	1	0.260697	1.72638e-07	0.00317954	Putative subunit of DNA polymerase delta, involved in chromosomal DNA replication; cell-cycle regulated periodic mRNA expression
C1_05860W	PRN2		-0.108116	0.0830948	2.32526	6.20116	1	0.794206	2.37825e-29	1.50997e-204	Protein similar to pirin; Hap43p-repressed gene
C1_05870W	PRN3		-0.471494	-0.311299	1.61561	6.98049	1	0.655735	0.00128718	2.34771e-48	Protein similar to pirin; induced by Mnl1 under weak acid stress; Hap43-repressed; Spider biofilm induced
C1_05880W	PRN4		-0.456031	0.0281337	2.39812	7.56037	1	0.983385	9.07315e-05	1.14601e-37	Protein with similarity to pirins; induced by benomyl treatment; flow model biofilm repressed
C1_05890W	C1_05890W		-0.0386588	-1.6754	1.58147	-6.08419	1	0.0749962	0.0281513	1.15579e-05	Protein of unknown function; substrate for Kex2 processing in vitro; repressed by alpha pheromone in SpiderM medium; Spider biofilm induced; Bcr1-repressed in a/a RPMI biofilms
C1_05900W	C1_05900W		-0.00156934	-0.755021	-2.01024	-3.53188	1	0.000629297	2.34465e-24	2.31499e-71	Protein of unknown function; mRNA binds to She3; Hap43 repressed gene; Spider biofilm induced
C1_05910W	SIP5		-0.0402201	0.120772	-0.258087	0.943237	1	0.540058	0.0942424	3.28969e-11	Protein of unknown function; flow model, rat catheter and Spider biofilm induced
C1_05920W	C1_05920W		0.580748	0.240956	1.36558	2.03603	1	0.599892	2.48988e-05	5.78232e-11	Protein of unknown function; induced during chlamydospore formation in both C. albicans and C. dubliniensis; Spider biofilm induced
C1_05930C	C1_05930C		0.00957056	0.0939203	-0.119168	1.0206	1	0.592834	0.402884	1.70446e-16	Ortholog(s) have glutathione hydrolase activity, omega peptidase activity, peptidase activity, role in glutathione catabolic process and cytoplasm, glutathione hydrolase complex, nuclear periphery localization
C1_05940W	PHO87		-0.0508847	-0.326579	-1.42409	-1.96644	1	0.175791	4.327e-13	3.61518e-24	Putative phosphate permease; transcript repressed by Rim101 at pH 8; regulated by white-opaque switch; caspofungin repressed; virulence-group-correlated expression; flow model biofilm induced
C1_05950C	C1_05950C		-0.0590236	-0.275146	-1.60171	-1.07248	1	0.116983	1.1683e-28	9.27849e-14	Protein of unknown function; induced in high iron; repressed in core caspofungin response; ketoconazole-repressed; colony morphology-related gene regulation by Ssn6; possibly subject to Kex2 processing
C1_05960W	PGA45		-0.0106187	-0.190012	-1.34167	-1.04185	1	0.402851	9.32476e-15	1.50258e-09	Putative GPI-anchored cell wall protein; repressed in core caspofungin response; Hog1-induced; regulated by Ssn6; Mob2-dependent hyphal regulation; flow model biofilm induced
C1_05970W	C1_05970W		0.0645002	0.522109	0.260454	-0.101215	1	0.444834	0.678049	0.871781	Putative adhesin-like protein; macrophage-induced gene
C1_05980W	C1_05980W		-0.0687952	0.390317	0.303695	0.375329	1	0.00178207	0.00869618	0.000788567	Putative Type II phosphatidylinositol 4-kinase; Ssr1-repressed; flow model biofilm repressed
C1_05990C	C1_05990C		0.0490099	0.87694	2.227	1.66374	1	3.94336e-05	3.8226e-31	3.80535e-18	Has domain(s) with predicted 2-dehydropantoate 2-reductase activity, NADP binding, coenzyme binding, oxidoreductase activity, oxidoreductase activity, acting on the CH-OH group of donors, NAD or NADP as acceptor activity
C1_06000W	C1_06000W		0.00760701	0.904849	2.47923	1.49597	1	0.00344642	2.44098e-20	3.24386e-08	Putative dicarboxylic amino acid permease; fungal-specific (no human or murine homolog); induced by alpha pheromone in SpiderM medium
C1_06010W	CHS7		-0.158963	-0.101417	-0.0217737	-0.278539	1	0.432877	0.862052	0.00512507	Protein required for wild-type chitin synthase III activity; similar to (but not functional homolog of) S. cerevisiae Chs7p, which effects ER export of Chs3p; induced cyr1 mutant hyphae and ras1 yeast-form cells; Spider biofilm induced
C1_06020W	RGD1		0.0472871	0.110581	-0.223538	0.138276	1	0.248133	0.00493108	0.0800663	GTPase activator protein; transcript induced in low iron; alkaline upregulated; localized to the bud emergence area in G1 phase and in the bud tip during S and G2 phases
C1_06030C	C1_06030C		-0.0215636	0.169236	-0.217317	0.666719	1	0.185261	0.052486	6.96992e-11	Ortholog of S. cerevisiae Shg1; a COMPASS (Set1C) complex subunit that methylates histone H3 on lysine 4 and is required in transcriptional silencing near telomeres; repressed in an azole-resistant strain overexpressing MDR1
C1_06040W	RTT101		0.0206643	0.188448	0.299513	1.11169	1	0.081261	0.00131855	6.61361e-37	Putative cullin subunit of E3 ubiquitin ligase complex, involved in response to DNA damage; induced by alpha pheromone in SpiderM medium
C1_06050C	C1_06050C		-0.0331221	-0.145889	-0.118293	0.0410251	1	0.0640357	0.095486	0.573429	Ortholog(s) have ubiquinol-cytochrome-c reductase activity, role in aerobic respiration, mitochondrial electron transport, ubiquinol to cytochrome c and mitochondrial respiratory chain complex III localization
C1_06060C	ACP1		-0.110847	-0.00900576	-0.254744	0.245632	1	0.949268	0.00122736	0.00137734	Putative mitochondrial acyl carrier protein involved in fatty acid biosynthesis; shows colony morphology-related gene regulation by Ssn6p; protein newly produced during adaptation to the serum
C1_06070W	C1_06070W		-0.021493	-0.195885	-0.210269	-1.28082	1	0.130102	0.064134	2.02349e-33	Ortholog(s) have structural constituent of ribosome activity and mitochondrial small ribosomal subunit localization
C1_06080C	ARC35		0.0266195	0.219863	-0.341211	0.163768	1	0.172605	0.0130102	0.238902	Putative ARP2/3 complex subunit; shows colony morphology-related gene regulation by Ssn6p; mutation confers hypersensitivity to cytochalasin D
C1_06090C	C1_06090C		-0.0621495	-0.157697	-0.754567	-0.665333	1	0.315311	1.16631e-09	6.01901e-08	Predicted protein serine/threonine kinase; Spider biofilm induced
C1_06100C	MSI3		-0.00872691	-0.0359878	-0.438861	2.0706	1	0.847416	0.000281984	5.1346e-72	Essential HSP70 family protein; required for fluconazole resistance and calcineurin-dependent transcription; interacts with Cgr1; transcript regulated by iron; rat catheter biofilm induced; farnesol repressed in biofilm; sumoylation target
C1_06110C	NPL4		0.0700584	0.821793	0.542411	1.13072	1	9.14564e-09	7.34022e-05	1.17562e-17	Putative ubiquitin-binding protein; regulated by Gcn2p and Gcn4p
C1_06120C	C1_06120C		0.0912102	0.828729	0.701861	1.01527	1	3.05221e-05	0.000165895	1.75622e-08	Has domain(s) with predicted flap-structured DNA binding activity and role in double-strand break repair via single-strand annealing, removal of nonhomologous ends
C1_06130C	HAC1		0.137532	0.563337	0.139029	0.549172	1	1.64022e-08	0.17209	3.31626e-09	bZIP transcription factor; role in unfolded protein response and control of morphology; transcript undergoes atypical splicing at C terminus under ER stress; induced during mating and by caspofungin; mRNA binds She3; Spider biofilm induced
C1_06140C	C1_06140C		-0.123146	-0.0454713	0.201607	-1.5666	1	0.9482	0.652239	8.42801e-05	Dubious open reading frame, only conserved in Candida dubliniensis; induced by alpha pheromone in SpiderM medium; mRNA binds She3; Spider biofilm induced; flow model biofilm repressed
C1_06150W	C1_06150W		0.435672	-0.339202	0.459054	-0.0955968	1	0.832548	0.70649	0.937064	Ortholog of Candida albicans WO-1 : CAWG_00792
C1_06160W	C1_06160W		-0.393196	-0.0768193	0.401504	0.758807	1	0.908244	0.369247	0.0582653	Protein of unknown function; induced by alpha pheromone in SpiderM medium
C1_06180W	TLO34		0.0651968	0.31904	-0.830428	-1.10292	1	0.0117822	5.72828e-14	5.24184e-24	Non-telomeric member of a family of telomere-proximal genes of unknown function; predicted N-terminus is extended, relative to that of other family members; overlaps orf19.2662
C1_06190C	C1_06190C		-0.517658	1.41351	-1.03285	-7.93358	1	0.676911	0.716974	0.00296217	Predicted ORF of unknown function; overlaps TLO34/orf19.2661
C1_06200W	C1_06200W		0.0561326	0.190672	0.192917	0.0378936	1	0.213519	0.149553	0.787933	Ortholog of Pichia stipitis Pignal : PICST_29216 and Candida albicans WO-1 : CAWG_00788
C1_06210W	BUD16		0.0345269	0.24031	1.91249	1.93141	1	0.124983	4.02777e-52	1.29855e-53	Putative pyridoxal kinase; a key enzyme in pyridoxal 5'-phosphate synthesis, the active form of vitamin B6; involved in bud-site selection and genome integrity in S. cerevisiae; induced by alpha pheromone in SpiderM medium
C1_06220C	C1_06220C		-0.154683	-0.747219	1.48827	1.89659	1	0.0366876	2.48406e-07	1.52237e-11	Protein of unknown function; flow model biofilm induced; induced by alpha pheromone in SpiderM medium
C1_06230C	MDM34		0.159007	0.0676899	1.21168	1.97489	1	0.871561	4.0014e-06	1.0827e-14	Putative zinc finger transcription factor; macrophage-downregulated; flow model biofilm induced; flow model and Spider biofilm induced
C1_06250W	C1_06250W		-0.0962811	-0.599555	-0.572849	-1.85779	1	0.0286356	0.0202368	6.06348e-15	Protein of unknown function; mutants are viable; filament induced; regulated by Nrg1, Rfg1, Tup1
C1_06260W	PGA50		0.726969	0.185054	0.0503417	-0.515546	1	0.903679	0.971423	0.627623	Putative GPI-anchored protein; adhesin-like protein
C1_06270W	C1_06270W		0.00278808	0.00822248	-0.347942	-0.415665	1	0.976977	0.0144379	0.00247934	Predicted membrane protein; transcript repressed by ciclopirox olamine
C1_06280C	UME6		0.0204	-0.416366	1.91947	1.16359	1	0.12493	5.87727e-20	4.33942e-08	Zn(II)2Cys6 transcription factor; has a long 5'-UTR that regulates translational efficiency and controls transition to filamentous growth; stability controlled by Grr1p, Ubr1p, Ptc2p in response to CO2 and O2 levels
C1_06290C	C1_06290C						NA	NA	NA	NA	Protein of unknown function; repressed by alpha pheromone in SpiderM medium
C1_06300W	C1_06300W		-0.188289	-2.06108	-0.055705	-0.454808	1	0.00269874	0.934923	0.422474	H/ACA box small nucleolar RNA (snoRNA)
C1_06310W	C1_06310W		-0.262668	-2.92485	0.0641659	-0.567696	1	0.0292637	0.955299	0.546275	H/ACA box small nucleolar RNA (snoRNA)
C1_06320W	C1_06320W		-0.117655	-0.728012	-0.471227	-1.06828	1	0.000164667	0.00963782	9.37696e-10	Has domain(s) with predicted phosphatidylinositol binding activity and role in cell communication
C1_06330W	C1_06330W		-0.756544	0.611852	0.150605	0.541924	1	0.756119	0.934011	0.719862	Dubious open reading frame
C1_06340W	C1_06340W		-0.0519784	0.0081731	1.34152	0.908206	1	0.991143	1.11337e-06	0.00100073	Ortholog of C. dubliniensis CD36 : Cd36_05920, C. parapsilosis CDC317 : CPAR2_803860, C. auris B8441 : B9J08_000594, Pichia stipitis Pignal : PICST_30324 and Candida guilliermondii ATCC 6260 : PGUG_04439
C1_06350W	C1_06350W		-0.0140343	0.0380676	-0.994493	-0.894499	1	0.846365	1.29945e-15	4.11448e-13	Protein of unknown function; rat catheter biofilm repressed
C1_06360W	C1_06360W		-0.0784914	-0.0142484	-0.0698063	1.05288	1	0.949776	0.627994	7.07624e-19	Ortholog(s) have protein serine/threonine kinase activity, ribosomal protein S6 kinase activity, role in TORC1 signaling, peptidyl-serine phosphorylation, protein autophosphorylation and cytoplasm localization
C1_06370C	PBR1		-1.32123	0.815192	1.46559	-0.59491	1	0.70584	0.377974	0.735456	Protein of unknown function; required for cohesion, adhesion, and RPMI biofilm formation; induced by alpha pheromone in white cells; fluconazole-induced; Spider biofilm induced
C1_06380C	C1_06380C		0.115657	0.403113	0.00151354	-0.0673851	1	0.0310198	0.99911	0.710322	Ortholog of C. dubliniensis CD36 : Cd36_05960, C. parapsilosis CDC317 : CPAR2_301790, C. auris B8441 : B9J08_000597 and Candida tenuis NRRL Y-1498 : CANTEDRAFT_112420
C1_06390W	C1_06390W		0.0488285	0.770568	0.590499	0.781261	1	8.22882e-08	1.45826e-05	4.29924e-09	Putative ubiquitin C-terminal hydrolase; regulated by Gcn2p and Gcn4p
C1_06400C	C1_06400C		-0.106977	-0.08392	-0.0474607	-0.424307	1	0.293054	0.515536	1.4809e-11	Ortholog(s) have role in mRNA splicing, via spliceosome and transcriptionally active chromatin localization
C1_06410W	C1_06410W		0.138685	0.175913	0.189638	1.2333	1	0.083808	0.0356031	2.52538e-51	Ortholog of C. dubliniensis CD36 : Cd36_05990, C. auris B8441 : B9J08_000600, Candida tenuis NRRL Y-1498 : CANTEDRAFT_91852 and Debaryomyces hansenii CBS767 : DEHA2G15356g
C1_06420C	C1_06420C		0.0421264	0.0739095	0.146322	0.523038	1	0.431864	0.0532159	8.4767e-14	Putative cohesin complex subunit; expression downregulated in an ssr1 null mutant
C1_06430C	C1_06430C		0.366599	-1.32774	-0.764845	0.550765	1	0.164446	0.37829	0.496462	Ortholog of C. dubliniensis CD36 : Cd36_06020, C. parapsilosis CDC317 : CPAR2_803380, C. auris B8441 : B9J08_000606, Candida tenuis NRRL Y-1498 : CANTEDRAFT_91858 and Pichia stipitis Pignal : PICST_30337
C1_06440C	C1_06440C		0.0292566	-0.477084	-0.328152	-1.68241	1	0.000694371	0.0126864	8.9658e-41	Protein of unknown function; Spider biofilm induced
C1_06450C	RPS14B		0.0324019	-0.161954	0.104678	-0.640797	1	0.161929	0.321806	8.05028e-12	Putative ribosomal protein; repressed upon phagocytosis by murine macrophage; transcript positively regulated by Tbf1; Spider biofilm repressed
C1_06460C	RPS22A		0.0434535	-0.0771516	0.294441	-0.559527	1	0.646921	0.0171706	2.02544e-06	Predicted ribosomal protein; repressed upon phagocytosis by murine macrophage; Spider biofilm repressed
C1_06470W	C1_06470W		0.0643177	-0.0216689	-0.0433784	-0.649292	1	0.906812	0.750239	5.16195e-09	Ortholog of S. cerevisiae Rpl39; a component of the 60S ribosomal subunit; Hap43-induced; Spider biofilm repressed
C1_06480C	C1_06480C		0.0420157	0.0340292	-0.156542	-0.142567	1	0.829873	0.15683	0.183198	Ortholog(s) have role in endoplasmic reticulum to Golgi vesicle-mediated transport and COPII-coated ER to Golgi transport vesicle, Golgi apparatus, endoplasmic reticulum localization
C1_06490C	C1_06490C		-0.273725	-0.181883	-0.880842	-1.80962	1	0.849225	0.208129	0.00972729	H/ACA box small nucleolar RNA (snoRNA)
C1_06500W	C1_06500W		-0.0218058	0.0539153	-0.357815	-0.462542	1	0.742371	0.00207157	4.07465e-05	Ortholog of C. dubliniensis CD36 : Cd36_06080, C. parapsilosis CDC317 : CPAR2_803360, C. auris B8441 : B9J08_000608 and Candida tenuis NRRL Y-1498 : CANTEDRAFT_112428
C1_06510C	C1_06510C		0.00726089	-0.0284531	0.690986	0.433751	1	0.823176	1.84688e-17	1.00649e-07	Predicted MFS membrane transporter; member of the monocarboxylate porter (MCP) family; Spider biofilm induced
C1_06520C	BPH1		-0.0861774	-0.363969	-0.70057	-0.152389	1	0.0536929	1.53356e-05	0.372857	Ortholog of S. cerevisiae Bph1; a putative ortholog of human Chediak-Higashi syndrome protein and murine beige gene implicated in disease syndromes involving defective lysosomal trafficking; mutant is viable
C1_06530C	C1_06530C		-0.0621709	-0.0848522	-0.59701	0.155838	1	0.532083	2.68962e-09	0.132356	Ubiquitin-specific protease; cleaves ubiquitin from ubiquitinated proteins; Spider biofilm induced
C1_06540C	C1_06540C		0.0932373	0.0598616	-0.558796	-0.980122	1	0.637031	1.25197e-09	6.61886e-27	Exosome non-catalytic core component; involved in 3'-5' RNA processing and degradation in the nucleus and cytoplasm; Spider biofilm induced
C1_06550W	GLT1		0.0066308	0.134803	0.207274	-1.58435	1	0.328319	0.070404	5.84479e-51	Putative glutamate synthase; regulated by Sef1, Sfu1, and Hap43; rat catheter biofilm repressed
C1_06560W	C1_06560W		-0.039307	0.349657	-0.0565358	0.358045	1	0.000308246	0.585331	4.41017e-05	Putative protein of unknown function; Hap43p-repressed gene
C1_06570W	ANT1		-0.334422	-0.146415	-0.83323	-0.12237	1	0.389966	5.29901e-10	0.384893	Peroxisomal adenine nucleotide transporter; role in beta-oxidation of medium-chain fatty acid and peroxisome proliferation; rat catheter biofilm induced
C1_06580W	RPS23A		0.0149262	-0.180889	-0.12145	-0.956399	1	0.166284	0.306907	9.47535e-20	Putative ribosomal protein; repressed upon phagocytosis by murine macrophage; Spider biofilm repressed
C1_06590C	C1_06590C		0.0654774	0.234568	-0.165856	-1.02846	1	0.0664402	0.154877	4.7076e-22	Ortholog(s) have RNA polymerase II complex binding, RNA polymerase II transcription factor binding activity
C1_06600W	C1_06600W		-0.00614499	-0.121359	0.0318062	-0.430144	1	0.0419518	0.593776	9.46781e-18	Ortholog(s) have eukaryotic initiation factor 4G binding, mRNA binding activity and role in cytoplasmic mRNA processing body assembly, negative regulation of translational initiation, stress granule assembly
C1_06610C	HAK1		0.351177	1.72813	-0.459646	-2.13006	1	1.49872e-21	0.0125914	3.42203e-34	Putative potassium transporter; similar to Schwanniomyces occidentalis Hak1p; amphotericin B induced; induced upon phagocytosis by macrophage; Hap43-repressed; rat catheter biofilm repressed
C1_06620C	C1_06620C		0.190365	1.00458	-0.780966	-0.409119	1	3.55661e-08	1.45611e-05	0.021754	Ortholog of C. dubliniensis CD36 : Cd36_06210, Candida tropicalis NEW ASSEMBLY : CTRG1_04227, Candida tropicalis MYA-3404 : CTRG_04227 and Candida albicans WO-1 : CAWG_00750
C1_06630W	C1_06630W		-0.0462225	-0.433254	-0.272832	-0.96528	1	0.0255296	0.12875	6.05254e-09	Ortholog(s) have chromatin binding activity
C1_06640C	C1_06640C		0.00884326	0.0536151	0.354212	0.0136725	1	0.636806	1.26321e-05	0.884769	Ortholog(s) have protein transmembrane transporter activity and role in mitochondrial outer membrane translocase complex assembly, protein targeting to mitochondrion
C1_06650W	NAA20		0.17912	0.449141	1.14289	0.099644	1	0.00304014	9.61314e-18	0.495881	Ortholog(s) have peptide alpha-N-acetyltransferase activity and role in N-terminal peptidyl-methionine acetylation, mitochondrion inheritance, regulation of actin cytoskeleton organization, ubiquitin-dependent ERAD pathway
C1_06660W	C1_06660W		0.263319	1.77129	2.66287	1.19392	1	1.36111e-17	1.04259e-41	1.76019e-09	Protein of unknown function; regulated by osmotic stress via Hog1 and oxidative stress (Hog1- and Cap1-independent); induced by alpha pheromone in SpiderM medium; Spider biofilm induced
C1_06670W	C1_06670W		0.13926	0.956656	0.685689	1.34029	1	8.20065e-20	1.86811e-11	3.42355e-41	Ortholog of C. dubliniensis CD36 : Cd36_06250, C. parapsilosis CDC317 : CPAR2_206820, C. auris B8441 : B9J08_003766 and Candida tenuis NRRL Y-1498 : CANTEDRAFT_125137
C1_06680W	VPS34		0.0893727	0.0538535	0.153481	1.16435	1	0.680728	0.115304	3.91402e-40	Autophosphorylated class III phosphatidylinositol 3-kinase; required for normal vesicle transport, hyphal growth, fibroblast adherence, virulence in mouse systemic infection; growth-regulated; caspofungin and hydrogen peroxide sensitivity
C1_06690W	CYK3		0.234333	0.259204	-0.851488	-1.29871	1	0.0122384	2.75729e-20	5.00376e-45	Essential protein involved in cytokinesis; contains an SH3 domain
C1_06700W	C1_06700W		0.0869683	0.00530939	-0.78597	-1.23705	1	0.976098	4.53936e-21	1.87916e-50	SH3-domain protein; role in barrier septum assembly involved in cell cycle cytokinesis; activates the Chs2 chitin synthase activity during cytokinesis; Spider biofilm repressed
C1_06710W	KIN28		0.149097	0.375604	1.02087	0.881951	1	0.00634684	1.61984e-17	1.36833e-13	Putative serine/threonine protein kinase, involved in control of filamentous growth; possibly an essential gene, disruptants not obtained by UAU1 method
C1_06720C	C1_06720C		-0.0166538	-0.0318021	-0.0853714	1.01407	1	0.893269	0.615178	9.12113e-13	Has domain(s) with predicted oxidoreductase activity and role in oxidation-reduction process
C1_06730W	RAC1		0.0202767	0.0480407	-0.0392142	-0.669765	1	0.745114	0.74983	2.68383e-11	G-protein of RAC subfamily; required for embedded filamentous growth, not for serum-induced hyphal growth; dynamic localization at plasma membrane and nucleus; similar to, but not interchangeable with, Cdc42p; lacks S. cerevisiae homolog
C1_06740C	NOP6		0.262796	0.60171	0.739681	0.0743033	1	0.125111	0.030268	0.844704	Putative ortholog of S. cerevisiae Nop6; role in ribosomal small subunit biogenesis; Spider biofilm induced
C1_06750W	C1_06750W		-0.0770384	-0.386534	1.34671	1.46524	1	0.0541486	2.44456e-17	8.48129e-21	Protein of unknown function; Spider biofilm induced
C1_06760C	C1_06760C		0.0732896	-0.118594	0.169872	-1.00556	1	0.792443	0.62848	0.000826079	Putative U2 snRNP component; mutation confers hypersensitivity to 5-fluorocytosine (5-FC), 5-fluorouracil (5-FU), and tubercidin (7-deazaadenosine); Hap43-induced, Spider biofilm induced
C1_06770W	C1_06770W		0.0566549	-0.00784404	0.258225	-0.237654	1	0.962165	0.00306206	0.00577518	Has domain(s) with predicted oxidoreductase activity and role in metabolic process
C1_06780W	NPR1		0.0945205	0.0372951	-0.488739	-0.28607	1	0.769521	1.29361e-08	0.000877785	Predicted serine/threonine protein kinase, involved in regulation of ammonium transport; induced in core stress response; Hap43p-repressed gene
C1_06790C	MRPL19		-0.125968	-0.261234	0.529532	0.166424	1	0.0198158	4.274e-08	0.0952112	Putative ribosomal protein; induced upon adherence to polystyrene; Spider biofilm repressed
C1_06800W	C1_06800W		-0.125396	-0.173872	0.971815	0.327219	1	0.382085	1.72677e-10	0.0364567	Ortholog(s) have GDP binding, RNA pyrophosphohydrolase activity, enzyme regulator activity, phosphodiesterase decapping endonuclease activity
C1_06810W	CAT1		0.152172	1.45736	6.51674	1.1047	1	6.05501e-15	0	5.25535e-10	Catalase; resistance to oxidative stress, neutrophils, peroxide; role in virulence; regulated by iron, ciclopirox, fluconazole, carbon source, pH, Rim101, Ssn6, Hog1, Hap43, Sfu1, Sef1, farnesol, core stress response; Spider biofilm induced
C1_06820W	C1_06820W		-0.127649	-0.470447	-0.284959	-2.77398	1	0.024909	0.14331	6.33429e-54	Ortholog of C. dubliniensis CD36 : Cd36_06390, C. parapsilosis CDC317 : CPAR2_209040, C. auris B8441 : B9J08_003388 and Candida tenuis NRRL Y-1498 : CANTEDRAFT_114052
C1_06830W	C1_06830W		0.0684818	0.156043	-0.205258	0.328466	1	0.72197	0.573274	0.304108	H/ACA box small nucleolar RNA (snoRNA)
C1_06840C	C1_06840C		-0.0655307	-0.00778488	-1.59952	-1.02948	1	0.976098	1.39293e-38	2.5925e-17	Ortholog(s) have role in mitochondrial respiratory chain complex IV assembly and extrinsic component of matrix side of mitochondrial inner membrane, mitochondrial matrix localization
C1_06850W	PCL7		0.067391	0.222084	-0.801373	-0.161532	1	0.158669	5.82016e-10	0.235736	Putative cyclin-like protein; possible Pho85 cyclin; hyphal repressed; induced by Mnl1 under weak acid stress
C1_06860W	C1_06860W		0.207566	-0.420919	1.62929	-1.30672	1	0.3168	2.21683e-07	0.000236267	RTA domain protein; predicted role in response to stress; Spider biofilm induced
C1_06870C	C1_06870C		-0.143704	-1.35812	1.38765	-3.10276	1	3.27553e-08	1.24607e-09	3.90493e-41	Ortholog of C. parapsilosis CDC317 : CPAR2_208910, Candida tenuis NRRL Y-1498 : CANTEDRAFT_114047, Debaryomyces hansenii CBS767 : DEHA2D14388g and Pichia stipitis Pignal : PICST_37629
C1_06880C	SPO22		0.439854	0.455998	1.31469	0.895869	1	0.315503	0.000239461	0.0125335	Ortholog(s) have role in positive regulation of protein sumoylation, regulation of synaptonemal complex assembly and condensed nuclear chromosome localization
C1_06890C	C1_06890C		-0.00375268	-0.205332	0.0247484	-0.753827	1	0.18505	0.879086	1.68319e-09	Ribosomal 60S subunit protein; Spider biofilm repressed
C1_06900C	MMD1		-0.00515459	-0.304722	-0.312854	-0.737791	1	0.00147307	0.000346933	2.08222e-18	Mitochondrial protein; possibly required for transamination of isoleucine; macrophage-downregulated protein abundance; rat catheter and Spider biofilm repressed
C1_06910C	C1_06910C		-0.0158719	0.45921	0.610464	-0.053951	1	0.000168324	4.0586e-08	0.661768	Ortholog(s) have role in positive regulation of transcription elongation from RNA polymerase II promoter and CCR4-NOT core complex localization
C1_06920C	C1_06920C		-0.0170567	0.010318	-0.514754	-0.995138	1	0.973496	0.000961609	5.30798e-11	Ortholog of C. dubliniensis CD36 : Cd36_06470, C. parapsilosis CDC317 : CPAR2_208960, Candida tenuis NRRL Y-1498 : CANTEDRAFT_114040 and Pichia stipitis Pignal : PICST_51125
C1_06930W	PGA63		-0.000985518	0.161705	-0.456811	-0.11534	1	0.0577903	2.45396e-10	0.123165	Component COPII vesicle coat; required for vesicle formation in ER to Golgi transport; predicted GPI-anchor; flow model and Spider biofilm repressed
C1_06940C	ATC1		0.0107076	-0.268957	-1.75172	-1.29688	1	0.379517	9.4776e-14	3.0893e-08	Cell wall acid trehalase; catalyzes hydrolysis of the disaccharide trehalose; similar to S. cerevisiae vacuolar acid trehalase (Ath1p); Hap43p-repressed gene
C1_06950C	tP(AGG)1		0.670762	1.02456	1.97991	0.921886	1	0.265452	0.00790756	0.237002	tRNA-Pro, predicted by tRNAscan-SE; AGG anticodon
C1_06960W	SUI2		0.0511962	0.0967751	-0.26796	-0.335037	1	0.700605	0.153777	0.0611539	Translation initiation factor eIF2, alpha chain; genes encoding ribosomal subunits, translation factors, and tRNA synthetases are downregulated upon phagocytosis by murine macrophage; stationary phase enriched protein
C1_06970C	C1_06970C		0.109021	0.244664	-0.656855	-0.625426	1	0.301019	0.000612565	0.000875058	Protein of unknown function; protein newly produced during adaptation to the serum
C1_06980C	C1_06980C		0.0288812	0.339428	0.47808	1.79406	1	0.0215982	0.000242196	1.28399e-47	Predicted membrane transporter; monocarboxylate porter (MCP) family, major facilitator superfamily (MFS); possibly essential, disruptants not obtained by UAU1 method; rat catheter and Spider biofilm induced
C1_06990C	tL(UAA)4		1.26016	1.54428	0.25097	2.25565	1	0.513429	0.916312	0.21279	tRNA-Leu, predicted by tRNAscan-SE; UAA anticodon
C1_07000W	MEF2		-0.139877	-0.454096	-0.0768522	-0.743019	1	0.0435544	0.740162	0.000110701	Putative mitochondrial translation elongation factor; caspofungin induced
C1_07010W	C1_07010W		-0.0703966	-0.281249	0.0716121	-0.521995	1	0.128563	0.696461	0.000717649	Ortholog of C. dubliniensis CD36 : Cd36_06550, C. parapsilosis CDC317 : CPAR2_209030, C. auris B8441 : B9J08_005439 and Candida tenuis NRRL Y-1498 : CANTEDRAFT_111035
C1_07020C	PUT3		0.115303	0.53798	1.95871	0.715991	1	0.000481247	5.60369e-47	2.10667e-07	Zn(II)2Cys6 transcription factor; has similarity to S. cerevisiae Put3, a transcription factor involved in the regulation of proline utilization genes
C1_07030C	RBT4		-0.32963	-1.04608	-1.04419	-1.48018	1	0.000418169	0.000134834	3.2581e-08	Pry family protein; required for virulence in mouse systemic/rabbit corneal infections; not filamentation; mRNA binds She3, is localized to hyphal tips; Hap43-induced; in both yeast and hyphal culture supernatants; Spider biofilm induced
C1_07040C	C1_07040C		-0.00689206	-0.947228	-2.42422	-2.89687	1	0.00176274	2.34519e-17	1.55952e-23	Pry family pathogenesis-related protein; oral infection upregulated gene; mutant has reduced capacity to damage oral epithelial cells
C1_07050C	C1_07050C		0.0077728	0.0595475	0.186661	0.27039	1	0.598653	0.0285292	0.000862885	Ortholog(s) have 5'-3' DNA helicase activity and DNA helicase A complex, nuclear replisome localization
C1_07060C	C1_07060C		0.0583204	-0.320846	-0.336976	-0.0808392	1	0.00325356	0.000686802	0.438639	Ortholog of S. cerevisiae : YIL156W-B, C. glabrata CBS138 : CAGL0H06732g, C. dubliniensis CD36 : Cd36_06600, C. parapsilosis CDC317 : CPAR2_208850 and C. auris B8441 : B9J08_005435
C1_07070C	DHH1		-0.0454531	-0.0823989	-0.0794809	0.134475	1	0.424063	0.368967	0.097108	Putative RNA helicase
C1_07080W	C1_07080W		-0.274844	0.296634	-0.691941	0.245654	1	0.216333	0.000625657	0.230016	Component of the SWI/SNF and RSC chromatin remodeling complexes; suggested role in chromosome maintenance; Spider biofilm induced
C1_07090C	C1_07090C		0.0176515	-0.268998	-0.840026	-0.843372	1	0.0123226	2.58342e-19	9.06876e-20	Ortholog(s) have 3'-5'-exoribonuclease activity
C1_07100C	C1_07100C		0.133998	-0.198305	-1.2606	-0.165174	1	0.277089	4.53441e-18	0.281488	Ortholog of C. dubliniensis CD36 : Cd36_06640, C. parapsilosis CDC317 : CPAR2_208220, C. auris B8441 : B9J08_002282 and Candida tenuis NRRL Y-1498 : CANTEDRAFT_136902
C1_07110W	TAF145		-0.0674353	-0.15506	-0.694547	-0.469916	1	0.118103	2.69907e-17	9.34786e-09	Protein similar to S. cerevisiae Taf145p, a component of RNA polymerase II transcription factor TFIID; flucytosine repressed; likely to be essential for growth, based on an insertional mutagenesis strategy
C1_07120W	GAP4		-0.0200739	-0.523253	-0.282376	-0.625788	1	3.48338e-05	0.0193224	4.84671e-08	High-affinity S-adenosylmethionine permease; required for SAM-induced morphogenesis; hyphal induced; regulated by Hap43, Gcn2 and Gcn4; colony morphology-related gene regulation by Ssnp
C1_07130C	C1_07130C		-0.0176654	-0.172573	0.04674	-0.452331	1	0.220446	0.734182	7.23854e-05	Protein of unknown function; Spider biofilm induced
C1_07140C	RIA1		0.205006	1.00363	2.37015	0.844844	1	1.01985e-05	1.31053e-30	5.25833e-05	Putative translation elongation factor; genes encoding ribosomal subunits, translation factors, and tRNA synthetases are downregulated upon phagocytosis by murine macrophage
C1_07150W	C1_07150W		0.49051	0.65253	1.92579	1.72427	1	0.01095	1.54987e-18	2.64532e-15	Ortholog of C. dubliniensis CD36 : Cd36_06690, C. auris B8441 : B9J08_002288, Debaryomyces hansenii CBS767 : DEHA2F26620g and Pichia stipitis Pignal : PICST_62738
C1_07160C	C1_07160C		-0.0593814	0.222805	-2.02572	0.343354	1	0.698364	4.1516e-07	0.422231	Protein conserved among the CTG-clade; 2 adjacent upstream SRE-1 elements; highly up-regulated in cecum-grown cells in a Cph2-dependent manner; Hap43-repressed; rat catheter, Spider and flow model biofilm induced
C1_07170C	ZCF23		0.0144946	0.550936	0.0657713	1.74913	1	0.0943445	0.850982	1.06489e-10	Predicted Zn(II)2Cys6 transcription factor; ortholog of S. cerevisiae Gsm1; flow model biofilm induced
C1_07180W	CCS1		-0.0152848	0.128568	2.72703	2.58489	1	0.366818	9.69084e-144	1.47202e-129	Copper chaperone involved in activation and protection of superoxide dismutase Sod1p
C1_07190W	SOG2		0.0159138	0.276455	0.473815	0.496187	1	0.0113173	8.33262e-07	1.5609e-07	Leucine-rich-repeat domain protein of RAM cell wall integrity signaling network; role in cell separation, azole sensitivity; required for hyphal growth; lacks orthologs in higher eukaryotes
C1_07200W	YMC1		0.073138	0.178485	1.32149	-0.13663	1	0.423189	4.46691e-15	0.456873	Putative inner mitochondrial membrane transporter; flucytosine induced; Spider biofilm repressed
C1_07210C	C1_07210C		-0.013879	-0.0600004	0.374657	0.320995	1	0.487538	5.22097e-09	4.38371e-07	Protein similar to ammomium permeases that is probably inactive, as a mep2 mep3 double homozygous null mutation abolishes cellular ammomium permease activity; fungal-specific (no human or murine homolog)
C1_07220W	C1_07220W		0.282081	0.819051	-0.63237	-0.0276095	1	0.00462509	0.0190816	0.927294	Protein of unknown function; Plc1p-regulated; expression induced early upon infection of reconstituted human epithelium (RHE), while expression of the C. dubliniensis ortholog is not; mutant is viable; Spider biofilm induced
C1_07230W	PHO15		-0.0327233	-0.160713	-1.14981	-0.132852	1	0.475258	7.18742e-12	0.465502	HAD-family 2-phosphoglycolate phosphatase, likely involved in a metabolic repair system, not in protein dephosphorylation; involved in regulation of white-opaque switch; hyphal repressed; induced in core stress response
C1_07240W	YPD1		-0.0190387	0.517882	0.959036	0.511125	1	1.32379e-05	7.35237e-19	2.61299e-06	Phosphohistidine intermediate protein in a phosphorelay signal transduction pathway; residue His69 is the phosphoacceptor histidine; predicted to be soluble and cytosolic; functional homolog of S. cerevisiae Ypd1p
C1_07250C	ALG9		0.0108813	-0.211603	0.0232826	0.068476	1	0.0147747	0.804181	0.39739	Putative mannosyltransferase; similar to S. cerevisiae Alg9p; has HKEXRF motif
C1_07260C	C1_07260C		0.0584884	0.118698	0.490393	0.635545	1	0.369234	1.91173e-06	2.76132e-10	Ortholog(s) have DNA replication origin binding, double-stranded DNA binding, single-stranded DNA binding activity
C1_07270W	SEC34		0.0577399	0.165318	-0.216832	0.087746	1	0.0180183	0.000524767	0.166453	Ortholog(s) have cargo adaptor activity
C1_07280C	C1_07280C		0.108384	0.0336628	0.341569	0.151165	1	0.911544	0.0788576	0.444478	Ortholog(s) have role in nucleotide-excision repair, phosphorylation of RNA polymerase II C-terminal domain, transcription by RNA polymerase II
C1_07290W	C1_07290W		0.117212	0.118585	0.411183	0.258432	1	0.528307	0.00391253	0.0692393	Ortholog of Candida albicans WO-1 : CAWG_00687
C1_07310C	tL(AAG)2		-0.966502	-1.5462	0.572789	1.08072	1	0.209963	0.594858	0.259774	tRNA-Leu, predicted by tRNAscan-SE; AAG anticodon; has atypical G at position 32
C1_07320W	C1_07320W		-0.132195	0.101029	0.936953	-0.349373	1	0.81504	0.000771148	0.258965	H/ACA box small nucleolar RNA (snoRNA)
C1_07330W	RME1		0.101939	0.442087	-1.74217	-1.6156	1	0.298622	4.17445e-07	1.87151e-06	Zinc finger protein; controls meiosis in S. cerevisae; white-specific transcript; upregulation correlates with clinical development of fluconazole resistance; Upc2-regulated in hypoxia; flow model biofilm induced; Spider biofilm repressed
C1_07340W	C1_07340W		-0.0219979	0.212607	-0.7263	-0.976739	1	0.0205896	3.40611e-20	6.69987e-36	Ortholog(s) have ATPase activity, DNA binding, nucleosome binding, rDNA binding, transcription regulatory region DNA binding activity
C1_07350C	GPX3	GPX	0.0114205	-0.127977	-1.11391	1.9476	1	0.490964	7.9206e-16	5.44451e-48	Putative glutathione peroxidase involved in Cap1p-dependent oxidative stress response, required for Cap1p oxidation in response to H2O2; planktonic growth-induced
C1_07360W	C1_07360W		-0.0310385	-0.210275	-0.428942	0.676111	1	0.244804	0.00412331	2.53606e-06	Ortholog(s) have beta-tubulin binding, kinetochore binding, microtubule binding activity and role in attachment of spindle microtubules to kinetochore, mitotic spindle assembly
C1_07370C	CPH1		0.0274022	0.0581582	1.02193	0.950151	1	0.717612	8.69827e-22	2.61826e-19	Transcription factor; for mating, filamentation on solid media, pheromone-stimulated biofilms; in pathway with Ess1, Czf1; required with Efg1 for host cytokine response; regulates galactose metabolism genes; rat cathether biofilm repressed
C1_07380C	KSP1		0.0647461	0.585886	0.459263	0.55862	1	0.00018568	0.00171387	8.56233e-05	Putative serine/threonine protein kinase; mRNA binds She3 and is localized to hyphal tips; mutation confers hypersensitivity to amphotericin B
C1_07390W	C1_07390W		0.01548	0.610329	0.530262	0.531011	1	4.68594e-07	3.25819e-06	2.20869e-06	Ortholog(s) have ubiquitin binding activity and role in proteasome-mediated ubiquitin-dependent protein catabolic process
C1_07400C	C1_07400C		0.10377	0.106923	0.0992458	-0.271202	1	0.334782	0.304833	0.00209227	Ortholog of C. dubliniensis CD36 : Cd36_06910, C. parapsilosis CDC317 : CPAR2_208560, C. auris B8441 : B9J08_001617 and Candida tenuis NRRL Y-1498 : CANTEDRAFT_95854
C1_07410C	SKP1		0.0579175	-0.111846	-0.37992	-0.254319	1	0.343197	4.85954e-05	0.00625714	Putative subunit D of kinetochore protein complex CBF3; regulated by Gcn4p; repressed in response to amino acid starvation (3-aminotriazole treatment)
C1_07420C	PEX3		-0.167491	0.214502	-0.40915	0.315093	1	0.122218	0.000659049	0.00676556	Putative peroxisomal protein involved in targeting proteins into peroxisomes; possibly an essential gene, disruptants not obtained by UAU1 method
C1_07430W	PHO100		-0.329208	0.219741	1.2555	2.56722	1	0.728477	0.00376905	1.66376e-10	Putative inducible acid phosphatase; DTT-extractable and observed in culture supernatant in low-phosphate conditions; slight effect on murine virulence; virulence-group-correlated expression; N-glycosylated; F-12/CO2 early biofilm induced
C1_07440W	C1_07440W		0.0824311	0.231457	-0.0579891	0.361509	1	0.0139321	0.543185	9.68639e-06	Putative glucosyltransferase; localized to the mitochondrial membrane
C1_07450W	C1_07450W		0.0544643	-0.152197	-0.0834401	-0.36153	1	0.560852	0.716974	0.0659487	H/ACA box small nucleolar RNA (snoRNA)
C1_07460C	GPI8		0.00583205	0.040776	0.589065	2.58635	1	0.835297	3.63428e-06	7.42011e-100	Protein similar to S. cerevisiae Gpi8p, which is a subunit of the GPI transamidase complex that adds GPI anchors to proteins; likely to be essential for growth, based on an insertional mutagenesis strategy
C1_07470C	C1_07470C		-0.133264	-0.096116	-0.011707	0.118726	1	0.578925	0.944502	0.374074	Putative helicase; fungal-specific (no human or murine homolog)
C1_07480C	C1_07480C		0.166377	0.066295	0.782366	1.37731	1	0.807457	9.1189e-06	1.76933e-16	Has domain(s) with predicted ATP binding, DNA binding, helicase activity, hydrolase activity, nucleic acid binding activity
C1_07490C	C1_07490C		-0.00249109	-0.447899	-0.0215384	-1.029	1	0.0612192	0.935226	3.30052e-07	Ortholog(s) have DNA-directed DNA polymerase activity, role in DNA replication initiation, telomere capping and alpha DNA polymerase:primase complex, nuclear envelope, nucleus localization
C1_07500C	LHP1		0.0279656	0.255901	-0.112907	-1.26188	1	0.293576	0.617989	4.13155e-11	Ortholog(s) have RNA binding, RNA strand annealing activity, tRNA binding activity, role in tRNA 3'-trailer cleavage, tRNA 3'-trailer cleavage, endonucleolytic, tRNA folding, tRNA processing and nucleolus, nucleoplasm, nucleus localization
C1_07510W	C1_07510W		0.026633	0.185393	0.188581	-1.12613	1	0.283879	0.209243	2.37422e-16	Putative non-specific single-domain racemase; regulated by Gcn4p; repressed in response to amino acid starvation (3-AT treatment); alkaline upregulated; macrophage-induced protein
C1_07520C	IST2		-0.08168	0.0218028	-0.497679	0.326348	1	0.921194	0.000188401	0.0132264	Ortholog(s) have lipid binding activity and role in endoplasmic reticulum membrane organization, protein localization to plasma membrane, regulation of phosphatidylinositol dephosphorylation
C1_07530W	C1_07530W		0.0708892	-0.0334086	0.194237	0.172688	1	0.910609	0.332334	0.368257	Ortholog of Candida albicans WO-1 : CAWG_00667
C1_07540C	BBC1		0.0430472	0.0572379	0.323365	1.78814	1	0.619132	0.000100173	7.81943e-113	Putative SH3-domain-containing protein
C1_07550W	SWD2		0.101719	-0.0619838	-0.195275	-0.605056	1	0.627041	0.0413703	2.05499e-11	Ortholog(s) have histone methyltransferase activity (H3-K4 specific) activity and role in histone H3-K4 methylation, histone H3-K79 methylation, mRNA 3'-end processing, snoRNA 3'-end processing, telomere maintenance
C1_07560W	C1_07560W		0.0337313	-0.0160603	0.249501	0.494686	1	0.957454	0.145016	0.0018726	Ortholog of C. dubliniensis CD36 : Cd36_07040, C. parapsilosis CDC317 : CPAR2_208700, C. auris B8441 : B9J08_003149 and Candida tenuis NRRL Y-1498 : CANTEDRAFT_108836
C1_07570C	C1_07570C		0.126354	0.104986	1.37719	1.12319	1	0.637031	2.87046e-19	2.14502e-13	Has domain(s) with predicted RNA binding, pseudouridine synthase activity and role in pseudouridine synthesis
C1_07580C	PRY1		0.440467	0.578256	3.82939	2.61555	1	0.372184	3.68923e-17	1.43644e-08	Pry family pathogenesis-related protein; extracellular; opaque specific transcript; repressed by alpha pheromone in SpiderM medium; possibly essential, disruptants not obtained by UAU1 method; Spider biofilm induced
C1_07590C	C1_07590C		0.0178832	0.0667856	0.090189	0.371411	1	0.666995	0.465644	0.000618996	Ortholog(s) have AP-2 adaptor complex, cellular bud neck localization
C1_07600W	ATP7		-0.0643842	0.0812232	-0.147731	0.319885	1	0.558621	0.177375	0.0016223	Putative subunit of the F1F0-ATPase complex; colony morphology-related gene regulation by Ssn6; farnesol, macrophage-downregulated protein abundance; protein present in exponential and stationary yeast growth phases; Hap43-induced
C1_07610C	C1_07610C		-0.167762	-0.282229	-0.29951	0.334854	1	0.229423	0.143258	0.0822132	Ortholog of C. dubliniensis CD36 : Cd36_07090, C. auris B8441 : B9J08_003145, Candida tenuis NRRL Y-1498 : cten_CGOB_00237 and Debaryomyces hansenii CBS767 : DEHA2F25542g
C1_07620C	PIR32		-0.41643	-0.0263559	0.998915	1.44609	1	0.972382	0.00712224	4.02589e-05	Cell wall protein, putative structural component of the cell wall; mutation leads to increased chitin content, increased virulence and resistance to stresses; macrophage-induced gene
C1_07630W	C1_07630W		-0.0304774	0.12696	0.205567	0.333546	1	0.14467	0.00557679	2.79189e-06	Ortholog(s) have 2 iron, 2 sulfur cluster binding, disulfide oxidoreductase activity, glutathione disulfide oxidoreductase activity
C1_07640C	C1_07640C		0.0422075	0.772847	1.17142	2.10768	1	0.00322679	5.56846e-07	1.05028e-20	Protein with predicted serine/threonine kinase and tyrosine kinase domains; possibly an essential gene, disruptants not obtained by UAU1 method; Spider biofilm induced
C1_07650W	C1_07650W		0.0527043	-0.538455	0.903848	-0.255138	1	0.0371444	4.50956e-05	0.274124	Protein of unknown function; Hap43-repressed gene
C1_07660W	C1_07660W		-0.0960283	-1.35298	-0.0784666	-1.56123	1	2.65811e-05	0.830785	1.12259e-07	Protein of unknown function; transcript is upregulated in clinical isolates from HIV+ patients with oral candidiasis
C1_07670W	ZCF4		-0.446043	-0.411237	1.07316	1.2406	1	0.388053	0.00387612	0.000572797	Putative Zn(II)2Cys6 transcription factor
C1_07680W	HAP2		-0.0286705	0.163638	0.74084	-0.395428	1	0.305273	3.75369e-09	0.00198388	CCAAT-binding transcription factor; regulates low-iron induction of FRP1; in these conditions CBF comprises Hap43 and probably Hap2 and Hap3; possibly essential, disruptants not obtained by UAU1 method; Cap1-dependent induction in low iron
C1_07690C	C1_07690C		-0.0831726	-0.233898	-0.908806	-0.959156	1	0.151165	1.05431e-11	4.01314e-13	Ortholog(s) have nuclear export signal receptor activity, role in protein export from nucleus and nuclear envelope, nuclear periphery, nucleus localization
C1_07700C	VRG4		-0.107471	-0.183504	-0.503369	-1.42985	1	0.405927	0.00390233	8.99939e-18	GDP-mannose transporter; essential; required for glycosylation, hyphal growth; functional homolog of S. cerevisiae Vrg4p, which imports GDP-mannose from cytoplasm to Golgi for protein and lipid mannosylation; no mammalian homolog
C1_07710C	ADE4		0.0362648	0.237443	-0.377017	-1.17293	1	0.0690441	0.000831429	2.10527e-27	Putative phosphoribosylpyrophosphate amidotransferase; flucytosine induced
C1_07770W	FGR6-3		-0.00801635	-0.0904303	-0.257623	-1.17976	1	0.72197	0.176025	1.8721e-11	Protein lacking an ortholog in S. cerevisiae; member of a family encoded by FGR6-related genes in the RB2 repeat sequence; transposon mutation affects filamentous growth
C1_07780W	C1_07780W		0.063207	0.230725	-0.236773	-0.03592	1	0.0275503	0.0118308	0.721868	Ortholog of C. dubliniensis CD36 : Cd36_07300, C. parapsilosis CDC317 : CPAR2_208300, C. auris B8441 : B9J08_001596 and Candida tenuis NRRL Y-1498 : CANTEDRAFT_95879
C1_07790C	C1_07790C		0.222146	-0.396727	-0.0087642	0.0252929	1	0.328818	0.988558	0.946571	Putative U3-containing 90S preribosome processome complex subunit; Hap43-induced gene; rat catheter and Spider biofilm induced; F-12/CO2 early biofilm induced
C1_07800W	MTO1		-0.0327563	-0.0710719	0.25141	-0.234056	1	0.789574	0.190454	0.210189	Putative mitochondrial protein; rat catheter biofilm induced
C1_07810C	C1_07810C		0.0224188	-0.380913	-0.498487	-0.548277	1	0.000382515	4.23386e-07	1.46768e-08	Has domain(s) with predicted protein heterodimerization activity
C1_07820W	C1_07820W		0.00261082	0.0363035	0.107664	0.389766	1	0.859183	0.468492	0.00281648	Ortholog of S. cerevisiae : YFR045W, C. glabrata CBS138 : CAGL0C02013g, C. dubliniensis CD36 : Cd36_07340, C. parapsilosis CDC317 : CPAR2_208340 and C. auris B8441 : B9J08_001600
C1_07830C	C1_07830C		0.0922807	-0.130037	0.907354	1.16974	1	0.521669	9.05925e-10	8.67669e-16	Ortholog(s) have acetyltransferase activity
C1_07840W	C1_07840W		-0.0987705	-0.400945	-1.02323	-0.381788	1	0.0114051	1.20399e-13	0.00637664	Putative quinolinate phosphoribosyl transferase, involved in NAD biosynthesis; Hap43p-repressed gene
C1_07850C	C1_07850C		-0.00681361	0.149117	0.504696	0.824533	1	0.528873	0.00497353	1.72548e-06	Ortholog(s) have enzyme regulator activity, ubiquitin protein ligase activity and role in anaphase-promoting complex-dependent catabolic process, chromatin assembly, positive regulation of ubiquitin protein ligase activity
C1_07860W	C1_07860W		-0.190865	-0.127753	0.230929	0.475386	1	0.669068	0.317941	0.024054	Ortholog of C. dubliniensis CD36 : Cd36_07380 and Candida albicans WO-1 : CAWG_00634
C1_07870C	SMI1		0.0174065	-0.0973961	-0.895269	-0.449193	1	0.361611	5.91685e-28	4.38706e-08	Cell wall biosynthesis protein; Hap43, caspofungin-repressed; Cyr1-induced in hyphal cells; reduced biofilm cell wall glucan in mutant; possibly essential (UAU1 method); flow model biofilm induced
C1_07880C	GCS1		0.136993	0.567147	2.70881	2.68319	1	2.18954e-06	9.68415e-140	1.79801e-137	Gamma-glutamylcysteine synthetase; glutathione synthesis, required for virulence;induced in low iron, H2O2, Cd, or presence of human neutrophils; possibly adherence-induced; Spider and F-12/CO2 biofilm induced
C1_07890C	ADE5,7		0.00873172	-0.46796	-1.15226	-1.14503	1	0.000688948	5.81553e-21	5.56401e-21	Phosphoribosylamine-glycine ligase and phosphoribosylformylglycinamidine cyclo-ligase; interacts with Vps34p; required for hyphal growth and virulence; flucytosine induced; not induced in GCN response, in contrast to S. cerevisiae ortholog
C1_07900W	COI1		0.0189509	-0.325473	-0.881728	-0.668646	1	0.00208691	3.01951e-21	6.16465e-13	Secreted protein; ciclopirox olamine induced; regulated by Ssn6; induced by nitric oxide independent of Yhb1; Hap43-induced; Spider biofilm repressed
C1_07910C	MRPL3		-0.0875438	-0.43543	-0.251373	-1.56169	1	0.0155434	0.135779	6.79719e-24	Ribosomal protein of the large subunit, mitochondrial; repressed in core stress response; protein present in exponential and stationary growth phase yeast cultures
C1_07920W	C1_07920W		-0.0130708	-0.185239	-0.341118	-0.0077635	1	0.106507	0.000507019	0.945686	Ortholog of C. dubliniensis CD36 : Cd36_07450, C. parapsilosis CDC317 : CPAR2_208450, Candida tenuis NRRL Y-1498 : CANTEDRAFT_116488 and Debaryomyces hansenii CBS767 : DEHA2F26114g
C1_07930C	ERD1		0.0144084	0.167762	-0.134879	-0.612028	1	0.260697	0.309343	2.64494e-07	Putative membrane protein required for the retention of lumenal endoplasmic reticulum proteins; rat catheter biofilm induced
C1_07940W	C1_07940W		-0.0475546	0.223388	-0.0858014	-0.0368978	1	0.434592	0.752547	0.887568	C/D box small nucleolar RNA (snoRNA)
C1_07950C	C1_07950C		-0.0219028	-0.0580374	-0.201622	-1.12115	1	0.894205	0.510741	3.02601e-05	Putative pre-60S pre-ribosomal particle subunit; essential gene; S. cerevisiae ortholog RRP17 is essential; Hap43p-induced; rat catheter biofilm induced
C1_07960W	C1_07960W		-0.000889979	-0.463226	-0.60978	-0.79586	1	0.293516	0.10374	0.0262371	Predicted nuclear exosome-associated nucleic acid binding protein; rat catheter and Spider biofilm induced
C1_07970C	IRE1		-0.0186398	-0.0959566	-0.229993	0.52344	1	0.334782	0.00422355	8.24861e-12	Putative protein kinase; role in cell wall regulation; mutant is hypersensitive to caspofungin; Spider biofilm induced
C1_07980C	C1_07980C		0.324238	2.238	1.48105	1.17943	1	1.26197e-11	3.21946e-06	0.00018305	Ortholog of S. cerevisiae Sae3; meiosis specific protein involved in DMC1-dependent meiotic recombination in S. cerevisiae; Spider biofilm induced
C1_07990C	C1_07990C		0.108932	1.77669	2.19789	0.856728	1	1.03339e-11	4.21301e-19	0.00061652	Similar to cell-wall mannoproteins; induced in low iron; induced in cyr1 homozygous null; regulated by osmotic and oxidative stress via Hog1; Spider biofilm induced
C1_08000W	NRP1		-0.031161	0.063601	0.0323828	-1.58339	1	0.819294	0.888607	1.27405e-17	Ortholog(s) have cytoplasmic stress granule localization
C1_08010W	DPM1		-0.0615444	0.0187152	-0.604684	-0.347249	1	0.879656	2.83889e-15	5.66868e-06	Dolichol-phosphate mannose synthase catalytic subunit; filament induced; Tup1-regulated; flow model and rat catheter biofilm repressed
C1_08020W	UBA2		0.00406939	0.110354	0.293359	-0.620543	1	0.518772	0.0262227	7.91277e-07	Ortholog(s) have SUMO activating enzyme activity, role in protein sumoylation and SUMO activating enzyme complex, nucleus localization
C1_08030W	PFY1		-0.0189088	-0.260743	-0.38463	-0.433082	1	0.0295771	0.000249776	2.46755e-05	Profilin; functional homolog of S. cerevisiae Pfy1; hyphae, macrophage/pseudohyphal-induced; regulated by Nrg1, Tup1; gene lacks intron (unlike S. cerevisiae PFY1); complements growth of S. cerevisiae srv2 mutant; nonessential
C1_08040W	C1_08040W		-0.0657254	0.0288861	-0.531381	-0.104529	1	0.942616	0.0260515	0.675982	Ortholog of C. parapsilosis CDC317 : CPAR2_804320, Candida tenuis NRRL Y-1498 : CANTEDRAFT_114112, Debaryomyces hansenii CBS767 : DEHA2G14938g and Candida guilliermondii ATCC 6260 : PGUG_02885
C1_08050W	C1_08050W		-0.110487	0.0248745	-0.622672	-0.463159	1	0.848155	3.83782e-14	1.53373e-08	Protein of unknown function; Hap43-repressed gene; repressed by nitric oxide
C1_08060W	OFR1		0.0383867	-0.435067	-1.00168	-1.49623	1	0.111761	1.41118e-05	2.95533e-11	Protein involved in regulation of white-opaque switching; Hap43-repressed gene; rat catheter biofilm repressed
C1_08070W	CDR4		0.147234	0.307297	-0.463037	-1.22271	1	0.0348075	0.000269748	1.66008e-23	Putative ABC transporter superfamily; fluconazole, Sfu1, Hog1, core stress response induced; caspofungin repressed; fluconazole resistance not affected by mutation or correlated with expression; rat catheter and flow model biofilm induced
C1_08080C	C1_08080C		-0.0452578	-0.171472	-0.715744	-0.523529	1	0.24474	1.45436e-09	8.57286e-06	Ortholog of C. dubliniensis CD36 : Cd36_07590, C. parapsilosis CDC317 : CPAR2_206680, C. auris B8441 : B9J08_004229 and Candida tenuis NRRL Y-1498 : CANTEDRAFT_104385
C1_08090C	FUN12		-0.0179586	0.156281	-0.0599148	-0.111162	1	0.49101	0.770474	0.545616	Functional homolog of S. cerevisiae Fun12 translation initiation factor eIF5B; genes encoding ribosomal subunits, translation factors, and tRNA synthetases are downregulated upon phagocytosis by murine macrophage
C1_08100W	DRG1		-0.06734	0.217766	0.428143	-1.08768	1	0.169491	0.00129172	2.07575e-17	Member of the DRG family of GTP-binding proteins; involved in regulation of invasive filamentous growth
C1_08110W	C1_08110W		-0.0453843	0.108711	-0.262602	-1.84061	1	0.714584	0.242895	7.96635e-20	Ortholog(s) have nuclear import signal receptor activity, nuclear localization sequence binding activity
C1_08120W	BUD6		0.0232788	0.221541	0.267097	0.572852	1	0.00286449	7.15389e-05	8.31642e-19	Protein required for Spitzenkorper formation in hyphal cells (wild-type localization of Mlc1p to the Spitzenkorper); localizes to polarisome
C1_08130C	TERT		0.067227	0.0493494	1.01087	0.933369	1	0.829827	5.841e-12	1.45965e-10	Telomerase reverse transcriptase; catalytic protein subunit of telomere synthesis; essential for telomerase activity; has telomerase-specific motif T and other conserved reverse transcriptase motifs
C1_08140W	C1_08140W		-0.12977	-0.274802	-0.126736	-0.46504	1	0.00493195	0.177903	8.53911e-08	Ortholog(s) have tRNA-specific adenosine deaminase activity, tRNA-specific adenosine-34 deaminase activity, role in tRNA modification, tRNA wobble adenosine to inosine editing and tRNA-specific adenosine-34 deaminase complex localization
C1_08150C	C1_08150C		0.171091	-0.341323	-0.399531	0.111885	1	0.203797	0.0874899	0.640027	Has domain(s) with predicted kinetochore localization
C1_08160W	C1_08160W		0.0360552	0.0107515	-0.178674	0.671001	1	0.908244	0.00229438	1.94551e-34	Ortholog(s) have DNA translocase activity
C1_08170C	BUL1		-0.0855722	0.176033	1.97859	2.22404	1	0.40928	5.31192e-35	2.19381e-44	Protein similar but not orthologous to S. cerevisiae Bul1; a protein involved in selection of substrates for ubiquitination; mutants are viable; macrophage/pseudohyphal-induced; rat catheter biofilm induced
C1_08180C	C1_08180C		0.0529536	-0.0169748	-0.241061	-0.127387	1	0.898338	0.00390778	0.129467	Putative oxysterol-binding protein; caspofungin induced; possibly an essential gene, disruptants not obtained by UAU1 method
C1_08190C	CAT8		0.245721	0.754148	2.75789	-0.0316542	1	6.87758e-05	4.72708e-60	0.876548	Zn(II)2Cys6 transcription factor; similar to S. cerevisiae Cat8 but mutant phenotype suggests different target genes; mutant displays increased filamentous/invasive growth; flucytosine repressed; rat catheter biofilm induced
C1_08200W	NTG1		-0.0559497	0.109892	1.28911	-1.41638	1	0.59964	2.50573e-18	5.91503e-21	Protein with strong similarity to both S. cerevisiae Ntg1 and Ntg2 DNA repair glycosylases; transcript induced by iron; Hap43-repressed gene; Spider biofilm induced
C1_08210C	MLT1		0.0107667	0.212535	1.21753	0.620143	1	0.169368	1.84147e-22	7.97412e-07	Vacuolar membrane transporter; MRP subfamily of ABC family; may transport organic anions conjugated to glutathione, glucuronate, or sulfate; needed for virulence in mouse peritonitis; Spider biofilm induced; flow model biofilm repressed
C1_08220W	CCR4		0.0784813	0.310664	0.765339	1.15398	1	7.28456e-05	1.29707e-27	3.54923e-62	Component of the Ccr4-Pop2 mRNA deadenylase; transposon mutation affects filamentous growth
C1_08230C	PLB5		0.114637	-0.459714	-1.11268	-1.66811	1	0.00727918	1.45942e-13	3.31775e-29	Putative GPI-linked phospholipase B, fungal-specific (no mammalian homolog); null mutation eliminates cell-associated phospholipase A2 activity and attenuates virulence; fluconazole-repressed; flow model biofilm repressed
C1_08240C	C1_08240C		-0.0701988	-0.560646	-1.14008	-2.72357	1	0.0564194	5.91508e-06	9.72772e-29	Protein with a predicted phosphoglycerate mutase family domain; Hap43-repressed; clade-associated gene expression; induced by hypoxia
C1_08260C	LTP1		0.0559133	-0.276181	-0.184437	-0.20246	1	0.0283513	0.112139	0.0692133	Putative protein phosphatase of the PTP family (tyrosine-specific), similar to S. cerevisiae Ltp1p
C1_08270C	MED15		0.0120998	-0.0534891	-0.00874437	0.598164	1	0.539972	0.916255	1.102e-21	RNA polymerase II mediator complex subunit; possibly an essential gene, disruptants not obtained by UAU1 method
C1_08290C	DIP2		-0.0153421	-0.681486	-0.548045	-1.37704	1	0.0948357	0.135394	5.34658e-05	Putative small ribonucleoprotein complex; Tn mutation affects filamentous growth; physically interacts with TAP-tagged Nop1; heterozygous null mutant exhibits resistance to parnafungin; Hap43-induced gene; Spider biofilm induced
C1_08300W	NOT5		-0.0539299	0.0899258	-0.219477	-0.270393	1	0.343944	0.00427687	0.000282972	Protein with similarity to S. cerevisiae Not5p, a member of the transcription regulatory CCR4-NOT complex; required for hyphal growth; antigenic during human oral infection; greater expression in yeast-form cells than hyphae
C1_08310W	OPY2		-0.090701	0.243152	0.928868	0.895392	1	0.0981162	1.92917e-14	9.34725e-14	Predicted transmembrane protein; role in cell wall biogenesis; required for Cek1 phosphorylation; Spider biofilm induced
C1_08320W	TKL1		-0.0762426	0.251243	0.903748	0.926591	1	0.00276501	7.55189e-35	5.62555e-37	Putative transketolase; localizes to surface of yeast cells, not hyphae; soluble protein in hyphae; transcript regulated by Nrg1, Mig1, and Tup1; antigenic in human or murine infection; possibly essential (by UAU1 method)
C1_08330C	ADH2		-0.277156	0.145383	-1.92167	0.177588	1	0.623334	3.076e-20	0.432523	Alcohol dehydrogenase; soluble in hyphae; expression regulated by white-opaque switching; regulated by Ssn6; indued by Mnl1 in weak acid stress; protein enriched in stationary phase yeast cultures; Spider biofilm induced
C1_08340C	C1_08340C		0.0764799	0.132039	-0.903219	0.252786	1	0.651594	1.63598e-05	0.24313	Sorting nexin; role in maintaining late-Golgi resident enzymes in their proper location by recycling molecules from the prevacuolar compartment; Spider biofilm induced
C1_08350C	C1_08350C		-0.0839643	-0.282255	-1.0738	-0.53542	1	0.312889	1.32045e-06	0.0166636	Ortholog of C. dubliniensis CD36 : Cd36_02630, C. parapsilosis CDC317 : CPAR2_206910, Candida tenuis NRRL Y-1498 : cten_CGOB_00051 and Pichia stipitis Pignal : psti_CGOB_00173
C1_08360C	OLE1		-0.017647	-0.315063	-0.822352	-0.623337	1	0.00800318	2.23424e-15	1.64152e-09	Fatty acid desaturase, essential protein involved in oleic acid synthesis; required for aerobic hyphal growth and chlamydospore formation; subject to hypoxic regulation; fluconazole-induced; caspofungin repressed; Hap43p-induced
C1_08370W	SDS24		0.0178115	0.543187	-0.817563	1.31398	1	0.272876	0.049066	0.00087873	Protein similar to S. cerevisiae Sds24 involved in cell separation during budding; transcript regulated by Mig1 and Tup1; fluconazole-induced; flow model biofilm induced
C1_08380W	TEF2		0.0157286	-0.072432	-0.119793	-0.462022	1	0.543177	0.207419	8.92549e-08	Translation elongation factor 1-alpha; genes encoding ribosomal subunits, translation factors, and tRNA synthetases are downregulated upon phagocytosis by murine macrophage
C1_08390C	C1_08390C		0.0146013	0.0260957	-0.0562959	0.452199	1	0.78774	0.444207	8.75623e-13	Ortholog of S. cerevisiae : YPL247C, C. glabrata CBS138 : CAGL0H00781g, C. dubliniensis CD36 : Cd36_07900, C. parapsilosis CDC317 : CPAR2_207070 and C. auris B8441 : B9J08_003608
C1_08400C	GCV2		-0.125409	-0.511821	-2.10012	-0.516677	1	0.0899239	5.69233e-17	0.0459928	Glycine decarboxylase P subunit; protein of glycine catabolism; repressed by Efg1; Hog1-induced; induced by Rim101 at acid pH; transcript induced in elevated CO2; stationary phase enriched protein
C1_08410C	SAM4		0.0443949	0.411967	1.80843	1.04589	1	0.00355557	4.95352e-49	2.14459e-17	Putative S-adenosylmethionine-homocysteine methyltransferase; Hap43-repressed; alkaline induced; Spider biofilm repressed
C1_08420W	GCR3		-0.00609044	-0.141311	0.358456	-0.667978	1	0.126662	3.58568e-06	9.30877e-19	Functional homolog of S. cerevisiae Gcr3, which acts in regulation of glycolytic genes; no intron predicted, in contrast to intron in S. cerevisiae GCR3 gene
C1_08430W	CAF16		0.00527289	-0.345385	-1.02704	-0.764225	1	0.146379	1.75102e-07	9.15707e-05	ABC family protein, predicted not to be a transporter; Hap43, caspofungin repressed; rat catheter and Spider biofilm repressed
C1_08440C	C1_08440C		-0.0633596	-0.109722	-0.625266	-1.34217	1	0.762348	0.0151065	5.7433e-08	Protein of unknown function; Hap43-induced gene
C1_08450C	CDC42		0.00382954	0.0265918	0.0450995	0.485788	1	0.838348	0.647338	3.60091e-09	Rho-type GTPase; required for budding and maintenance of hyphal growth; GGTase I geranylgeranylated; misexpression blocks hyphal growth, causes avirulence in mouse IV infection; shows actin-dependent localization to hyphal tip
C1_08460C	UPC2		0.0556681	0.0223242	-0.494178	-2.16102	1	0.915598	0.000108061	1.1694e-69	Zn2-Cys6 transcript factor; regulator of ergosterol biosynthetic genes and sterol uptake; binds ERG2 promoter; induced by ergosterol depletion, by azoles, anaerobicity; macrophage/pseudohyphal-repressed; flow model biofilm induced
C1_08470W	C1_08470W		0.00354016	-0.0401325	-0.4137	-0.771373	1	0.87315	0.0111909	7.79131e-07	Ortholog(s) have role in mitochondrial respiratory chain complex III assembly and integral component of mitochondrial membrane, mitochondrion localization
C1_08480C	APS3		0.0682092	0.549288	1.0463	1.32481	1	0.000128592	5.62009e-16	2.8128e-25	Component of the adaptor complex AP-3, which is involved in vacuolar protein sorting
C1_08490W	C1_08490W		0.106408	0.614049	1.43401	0.775536	1	2.70872e-07	2.88034e-39	1.64599e-12	Putative kynureninase; predicted role in NAD biosynthesis; Hap43-repressed gene; flow model biofilm induced
C1_08500C	ENO1		0.0592187	-0.188844	-0.476306	-0.748392	1	0.31715	0.00180804	3.92324e-07	Enolase, involved in glycolysis and gluconeogenesis; also has transglutaminase activity involved in assembly of cell wall polysaccharides; major cell-surface antigen; binds host plasmin/plasminogen; immunoprotective; may be essential
C1_08510W	EAF6		0.129277	0.345148	-0.512711	-0.484892	1	0.0281287	0.000212254	0.000359708	Subunit of the NuA4 histone acetyltransferase complex; Hap43-repressed; Spider biofilm repressed
C1_08520C	C1_08520C		-0.10668	-0.273222	-1.08038	-1.56668	1	0.104856	2.08767e-14	5.47167e-29	Ortholog(s) have structural constituent of ribosome activity and mitochondrial large ribosomal subunit localization
C1_08530W	C1_08530W		0.0020683	-0.133099	-1.10993	-0.954582	1	0.62696	2.68928e-08	1.15262e-06	Ortholog of C. dubliniensis CD36 : Cd36_08040, C. parapsilosis CDC317 : CPAR2_207180, C. auris B8441 : B9J08_000292 and Candida tenuis NRRL Y-1498 : CANTEDRAFT_114140
C1_08540C	C1_08540C		0.0597679	0.380529	-0.0686695	0.26765	1	6.92062e-05	0.492328	0.00228277	Putative serine/threonine protein kinase; possibly an essential gene, disruptants not obtained by UAU1 method
C1_08550C	GCF1		0.00166576	-0.186611	-1.17043	-0.379892	1	0.337614	1.01308e-14	0.0137716	HMG box mitochondrial protein; binds to mt DNA and the HWP1 promoter; mutant phenotype and functional complementation of an S. cerevisiae abf2 mutation suggest role in mt genome replication, maintenance; flow and Spider biofilm repressed
C1_08560W	TCP1		-0.0121264	0.114506	-0.0590921	-1.03061	1	0.419525	0.644165	3.81414e-22	Chaperonin-containing T-complex subunit, induced by alpha pheromone in SpiderM medium; stationary phase enriched protein
C1_08570C	PCL2		-0.216103	-0.334099	-1.87275	-2.21616	1	0.233515	1.50435e-16	7.60641e-23	Cyclin homolog; reduced expression observed upon depletion of Cln3; farnesol regulated; periodic mRNA expression, peak at cell-cycle G1/S phase; Hap43-induced; rat catheter biofilm repressed
C1_08580C	VCX1		-0.114462	-0.316944	-0.775472	-0.0590185	1	0.00135444	2.12302e-18	0.540538	Putative H+/Ca2+ antiporter; Spider biofilm repressed
C1_08590C	ERG1		-0.15049	-1.07283	-2.99045	-3.07662	1	0.00108786	7.66412e-25	1.59021e-26	Squalene epoxidase, epoxidation of squalene to 2,3(S)-oxidosqualene; ergosterol biosynthesis; allylamine antifungal drug target; NADH reducing cofactor but S. cerevisiae Erg1 uses NADPH; flow model biofilm induced; Spider biofilm repressed
C1_08600C	GCD6		0.0314154	0.0813862	0.620344	-0.989469	1	0.508008	6.3073e-12	1.7005e-28	Ortholog of S. cerevisiae Gcd6; catalytic epsilon subunit of the translation initiation factor eIF2B; genes encoding translation factors are repressed by phagocytosis by murine macrophages
C1_08610C	C1_08610C		0.172731	1.0816	-0.153048	-0.914853	1	2.17799e-05	0.574259	8.92249e-05	Ortholog of S. cerevisiae Aim38/Rcf2, cytochrome c oxidase subunit; plasma membrane localized; Hap43-repressed; induced in oralpharyngeal candidasis; flow model biofilm induced; Spider biofilm repressed
C1_08620W	CTR2		0.183039	0.264881	-0.28234	-0.235554	1	0.0714992	0.0309027	0.0654621	Putative low-affinity copper transporter of the vacuolar membrane; induced by nitric oxide; clade-associated gene expression; rat catheter and flow model biofilm induced
C1_08630W	C1_08630W		-0.160156	-0.868862	-1.02613	-1.5093	1	0.000289568	2.95639e-06	2.24246e-12	Ortholog(s) have RNA binding activity, role in mRNA processing, mitochondrial translation and mitochondrion localization
C1_08640W	RTG1		0.0693444	0.502462	0.223635	-0.174903	1	4.64152e-07	0.022148	0.0703671	RNA polymerase II transcription factor involved in regulation of galactose catabolism genes; as result of transcriptional rewiring, performs role analogous to Gal4p in S. cerevisiae
C1_08650C	FAD1		-0.0300446	-0.0309572	-0.213134	0.19946	1	0.847416	0.0488116	0.0571751	Ortholog(s) have ATP binding, FMN adenylyltransferase activity, magnesium ion binding activity, role in FAD biosynthetic process and cytoplasm localization
C1_08660C	C1_08660C		0.0728495	-0.0440673	0.188522	1.1811	1	0.769465	0.079534	5.91206e-34	Ortholog(s) have RNA binding activity, role in spliceosomal complex assembly and U2-type prespliceosome localization
C1_08670W	SWI6		-0.020227	-0.232099	-0.136473	0.0566098	1	0.139503	0.345858	0.695262	Putative component of the MBF and SBF transcription complexes involved in G1/S cell-cycle progression; periodic mRNA expression, peak at cell-cycle G1/S phase
C1_08680C	C1_08680C		0.0250678	0.0997516	0.566616	2.29217	1	0.289195	1.73155e-14	3.99809e-229	Ortholog(s) have 1-phosphatidylinositol 4-kinase activator activity, calcium ion binding, enzyme activator activity
C1_08690W	C1_08690W		0.0127995	0.257645	0.123798	0.972548	1	0.0534999	0.328433	1.38864e-18	Ortholog(s) have role in mitochondrial respiratory chain complex II assembly, tricarboxylic acid cycle and mitochondrial matrix localization
C1_08700W	C1_08700W		-0.0920283	-0.0855046	-0.13052	-0.655676	1	0.386114	0.10936	2.34473e-18	Ortholog(s) have role in histone deacetylation, negative regulation of meiotic nuclear division and Set3 complex localization
C1_08710W	C1_08710W		-0.0454651	-0.139184	-0.455298	0.566489	1	0.345849	0.000119322	5.9486e-07	Ortholog of S. cerevisiae : YNL050C, C. glabrata CBS138 : CAGL0G01276g, C. dubliniensis CD36 : Cd36_08220, C. parapsilosis CDC317 : CPAR2_804440 and C. auris B8441 : B9J08_004556
C1_08730W	C1_08730W		-0.0324545	0.0665406	-0.194345	-0.582376	1	0.499071	0.0107492	1.01978e-15	Ortholog(s) have role in intra-Golgi vesicle-mediated transport, protein localization by the Cvt pathway and Golgi transport complex localization
C1_08740C	SEC24		-0.00640588	0.0228566	-0.717846	-0.113474	1	0.767989	2.97626e-44	0.0335631	Protein with a possible role in ER to Golgi transport; induced upon yeast-hyphal switch; sumoylation target; Spider biofilm repressed
C1_08750W	YMC2		-0.0225451	0.109228	-0.403824	3.58151	1	0.565783	0.00503897	1.45656e-161	Putative mitochondrial carrier protein; Gcn4-regulated; F-12/ CO2 early biofilm induced; Spider biofilm induced
C1_08760W	C1_08760W		-0.0270119	-0.44971	-0.974895	-1.18836	1	0.0696297	3.97754e-06	9.98554e-09	Protein of unknown function; Hap43-repressed
C1_08770W	C1_08770W		0.064662	-0.0307203	1.20328	-0.26244	1	0.902294	1.14451e-15	0.0949811	Ornithine cyclodeaminase family protein; Sef1, Sfu1, and Hap43-regulated; ortholog of S. cerevisiae YGL159W and S. pombe SPAP11E10.01; rat catheter biofilm induced
C1_08780W	C1_08780W		-0.135079	-0.474277	-0.413159	-0.696767	1	9.42085e-07	5.42241e-06	3.66378e-15	Ortholog(s) have alkaline phosphatase activity, role in nicotinamide nucleotide metabolic process, protein dephosphorylation and extracellular region, fungal-type vacuole membrane localization
C1_08790W	TPO3		0.0395374	-0.31428	0.579293	-4.07744	1	0.18505	0.0036784	2.02295e-103	Putative polyamine transporter; MFS-MDR family; induced by Sfu1, regulated upon white-opaque; decreased expression in hyphae vs yeast-form cells; regulated by Nrg1; Spider biofilm repressed
C1_08800W	C1_08800W		-0.0041863	-0.229639	-1.0917	-0.606167	1	0.222078	5.55787e-13	6.33562e-05	Ortholog(s) have integral component of endoplasmic reticulum membrane localization
C1_08810C	MSS116		-0.2005	-1.15896	-0.715967	-1.71732	1	0.00125746	0.0340295	7.66275e-08	Putative DEAD-box protein; required for efficient splicing of mitochondrial Group I and II introns; Hap43-induced; rat catheter biofilm induced
C1_08820C	C1_08820C		0.0240394	-0.595473	-0.192948	-0.312275	1	0.000808969	0.272095	0.0561147	Ortholog(s) have aminoacyl-tRNA hydrolase activity and role in mitochondrial translation
C1_08830C	C1_08830C		0.057794	-0.283141	-0.665859	-1.01738	1	0.350536	0.00803065	3.16639e-05	Protein of unknown function; C. albicans- and C. dubliniensis specific gene; rat catheter biofilm repressed
C1_08840W	C1_08840W		-0.0920439	-0.687905	-0.118588	-1.15202	1	0.000985353	0.585331	9.82046e-10	Putative SH3-domain-containing protein
C1_08850C	AFG1		-0.0115997	0.0883134	1.16845	1.84349	1	0.704961	1.95337e-13	2.7102e-32	Putative mitochondrial ATPase of the AAA family; similar but not orthologous to S. cerevisiae Afg1; mutant is viable; regulated by Sef1, Sfu1, and Hap43
C1_08860C	C1_08860C		0.073441	0.159109	0.659021	0.538345	1	0.0831762	4.42118e-18	1.14023e-12	Putative phosphatidylinositol 3-phosphate (PI3P) phosphatase; repressed by alpha pheromone in SpiderM medium
C1_08870C	JIP5		0.0746871	-0.319492	-0.348375	-0.733146	1	0.298711	0.187233	0.00277208	Ortholog of S. cerevisiae Jip5; predicted role in biogenesis of the large ribosomal subunit; repressed in core stress response; Hap43-induced gene
C1_08880W	HEM14		-0.0494378	-0.318906	-2.24175	-1.57477	1	0.162334	7.07299e-34	1.27354e-17	Putative protoporphyrinogen oxidase; involved in heme biosynthesis; predicted Kex2p substrate; iron regulated transcript; Yfh1-induced; Hap43-repressed; rat catheter biofilm repressed
C1_08890C	C1_08890C		0.29747	0.349772	0.288544	0.588404	1	0.0582683	0.0860592	0.000158025	Putative U2B'' component of the U2 snRNP, involved in splicing; contains an RNA recognition motif (RRM); ortholog of S. cerevisiae MSL1; Hap43p-induced gene
C1_08900W	C1_08900W		0.129608	0.292417	0.614761	0.677631	1	0.062883	4.45672e-06	2.5006e-07	Protein of unknown function; hyphal-induced expression, regulated by Cyr1, Ras1, Efg1; Hap43-induced gene; Spider biofilm induced
C1_08910C	C1_08910C		-0.0251914	0.19748	0.23215	0.991626	1	0.0510944	0.00976151	2.34824e-33	Ortholog of C. dubliniensis CD36 : Cd36_08410, C. parapsilosis CDC317 : CPAR2_301700, C. auris B8441 : B9J08_004186 and Candida tenuis NRRL Y-1498 : cten_CGOB_00267
C1_08920W	C1_08920W		-0.0556762	-0.419749	-0.167279	-1.27131	1	0.0237793	0.349907	1.0152e-15	Ortholog(s) have structural constituent of ribosome activity and mitochondrial small ribosomal subunit localization
C1_08930C	C1_08930C		-0.0347648	-0.153826	-0.373706	-0.744936	1	0.17038	6.61764e-05	2.6764e-16	Has domain(s) with predicted NADH dehydrogenase (ubiquinone) activity, role in electron transport chain and mitochondrial respiratory chain complex I localization
C1_08940C	MSN4		0.0245558	-0.0809495	0.207059	-0.165391	1	0.682006	0.161994	0.253426	Zinc finger transcription factor; similar to S. cerevisiae Msn4, but not a significant stress response regulator in C. albicans; partly complements STRE-activation defect of S. cerevisiae msn2 msn4 double mutant; flow model biofilm induced
C1_08950W	PFK26		-0.00554867	0.000411775	-1.08773	-0.443182	1	1	2.40593e-22	8.69164e-05	Putative 6-phosphofructo-2-kinase; protein repressed during the mating process
C1_08960W	C1_08960W		-0.116192	0.0447754	-1.09792	1.1132	1	0.829302	1.84378e-15	9.947e-18	C/D box small nucleolar RNA (snoRNA)
C1_08970W	C1_08970W		0.0213926	0.0330955	-0.493451	1.17639	1	0.863157	8.79121e-05	1.73595e-23	C/D box small nucleolar RNA (snoRNA)
C1_08980C	ZWF1		-0.0288507	0.957682	2.29962	2.52029	1	2.44386e-13	7.43872e-79	5.92124e-95	Glucose-6-phosphate dehydrogenase; antigenic in mice; activity induced by O2 or oxidizing agents H2O2, menadione, macrophage; caspofungin repressed; induced in core stress response; regulated by Gcn2, Gcn4; rat catheter biofilm repressed
C1_08990C	KEX2		-0.0293416	0.274604	0.275628	1.0338	1	0.000395987	0.000111754	5.9855e-52	Subtilisin-like protease (proprotein convertase); processes aspartyl proteinase Sap2; required for hyphal growth and wild-type virulence in mice; required for maturation of candidalysin Ece1p
C1_09000W	C1_09000W		-0.10096	-0.0753577	0.0983651	0.799551	1	0.519797	0.304559	1.43828e-21	Ortholog of S. cerevisiae : YTP1, C. dubliniensis CD36 : Cd36_08490, C. parapsilosis CDC317 : CPAR2_801590, C. auris B8441 : B9J08_004547 and Candida tenuis NRRL Y-1498 : CANTEDRAFT_109732
C1_09010W	NAR1		0.195664	1.09748	4.94656	4.11104	1	4.14235e-21	0	0	Putative cytosolic iron-sulfur (FeS) protein assembly machinery protein; induced by nitric oxide; oxidative stress-induced via Cap1p
C1_09020W	C1_09020W		-0.074793	0.288015	-0.542022	-0.173839	1	0.0122895	8.90527e-08	0.0944753	Putative reductase or dehydrogenase; Hap43-repressed gene; alkaline repressed
C1_09030C	COX5		-0.103313	-0.172124	-0.53899	-0.278769	1	0.0653855	7.25425e-12	0.000417392	Cytochrome oxidase subunit V; putative upstream CCAAT box regulatory element; macrophage/pseudohyphal-induced; repressed by nitric oxide; intron in 5'-UTR; Hap43p-dependent repression in low iron medium
C1_09040C	C1_09040C		0.0368552	-0.514001	-0.330371	-1.51941	1	0.165611	0.329353	5.43806e-07	Putative protein-histidine N-methyltransferase; Spider biofilm induced
C1_09050W	HST1		-0.0283992	-0.160672	-0.36934	0.326353	1	0.195487	0.000365673	0.00124698	Putative histone deacetylase, involved in regulation of white-opaque switching
C1_09060C	C1_09060C		0.00347876	0.338082	-0.439129	0.460353	1	0.0178484	0.000644253	0.000200935	Protein of unknown function; possibly membrane bound; mutants are viable; rat catheter biofilm repressed
C1_09070W	C1_09070W		0.0750682	0.371019	0.473327	0.715438	1	0.00157424	8.03018e-06	4.38385e-12	Ortholog(s) have poly(A)-specific ribonuclease activity, role in nuclear-transcribed mRNA poly(A) tail shortening, postreplication repair and PAN complex localization
C1_09080C	PGA6		-0.143779	-0.538122	-1.10727	-1.55686	1	0.0538882	3.65011e-06	2.88271e-11	GPI-anchored cell wall adhesin-like protein; induced by high iron; upregulated upon Als2 depletion; mRNA binds She3 and is localized to hyphal tips; Spider biofilm repressed
C1_09090C	ARG81		0.111998	0.441215	1.28198	0.230713	1	0.000929561	1.2422e-27	0.0609438	Zn(II)2Cys6 transcription factor; required for utilization of ornithine as a nitrogen source and for wild-type resistance to caffeine; required for yeast cell adherence to silicone substrate
C1_09100W	ZCF28		0.1184	0.0353632	-0.147809	0.00113847	1	0.906812	0.484529	0.999214	Zn(II)2Cys6 transcription factor; required for yeast cell adherence to silicone substrate; Spider biofilm induced
C1_09110W	C1_09110W		0.00959292	0.0862797	-0.111732	0.274519	1	0.699503	0.534245	0.085083	Protein of unknown function; Spider biofilm induced
C1_09120W	IPT1		-0.119063	-0.662728	-0.891527	-0.502847	1	2.57002e-05	9.72671e-10	0.000502462	Inositol phosphoryl transferase; catalyzes the synthesis of the most abundant sphingolipid, mannose-(inositol-P)2-ceramide, M(IP)2C, from MIPC; required for wild-type membrane localization of Cdr1; Spider biofilm induced
C1_09130W	MNN47		-0.0200816	0.00155281	-0.148403	-0.211432	1	0.999403	0.255788	0.0842019	Protein of unknown function; Spider biofilm induced
C1_09140C	SSU81		-0.0326661	-0.12576	-0.0399536	-0.524716	1	0.412112	0.781317	9.15712e-06	Predicted adaptor protein involved in activation of MAP kinase-dependent signaling pathways; links response to oxidative stress to morphogenesis and cell wall biosynthesis; caspofungin repressed
C1_09150W	AOX2		-0.852452	-0.0325668	0.82261	-0.817999	1	0.987272	0.388921	0.368257	Alternative oxidase; cyanide-resistant respiration; induced by antimycin A, oxidants; growth; Hap43, chlamydospore formation repressed; rat catheter, Spider biofilm induced; regulated in Spider biofilms by Bcr1, Tec1, Ndt80, Brg1
C1_09160W	AOX1		-0.078707	0.905399	0.0734039	1.24029	1	2.2958e-07	0.714213	1.06709e-14	Alternative oxidase; low abundance; constitutively expressed; one of two isoforms (Aox1p and Aox2p); involved in a cyanide-resistant respiratory pathway present in plants, protists, and some fungi, absent in S. cerevisiae; Hap43p-repressed
C1_09170W	CTA8		-0.152658	-0.621167	-0.798526	2.33714	1	0.0193638	0.000705654	2.08037e-25	Essential transcription factor, mediates heat shock transcriptional induction; in the absence of heat stress, Cta8p levels are modulated by growth temperature to regulate basal expression of genes involved in protein folding
C1_09180W	LYS143		0.0962854	0.161434	-0.03139	0.669702	1	0.317203	0.845975	9.13323e-08	Zn(II)2Cys6 transcription factor; ortholog of S. cerevisiae Lys14 involved in the regulation of lysine biosynthesis genes
C1_09190C	DAK2		-0.0895303	-0.490445	-1.78207	-2.22495	1	0.039276	8.38732e-19	5.59327e-29	Putative dihydroxyacetone kinase; repressed by yeast-hypha switch; fluconazole-induced; caspofungin repressed; protein enriched in stationary phase yeast cultures; flow model biofilm induced; rat catheter and Spider biofilm repressed
C1_09200W	LYS142		0.142638	-0.00163624	-0.0774244	0.267164	1	0.99971	0.628101	0.0547594	Zn(II)2Cys6 transcription factor; has similarity to S. cerevisiae Lys14, involved in the regulation of lysine biosynthesis genes; fungal-specific
C1_09210C	C1_09210C		0.298353	0.402336	1.37105	0.760212	1	0.0468479	9.56627e-16	9.08146e-06	Putative transporter; slightly similar to the Sit1p siderophore transporter; Gcn4p-regulated; fungal-specific; induced by Mnl1p under weak acid stress
C1_09220W	C1_09220W		-0.0619804	0.128593	0.323421	0.898138	1	0.314259	0.00175317	6.65679e-20	Predicted MFS family membrane transporter, member of the drug:proton antiporter (12 spanner) (DHA1) family; Spider biofilm induced
C1_09230C	GRP1		0.0283581	-0.152415	-0.116535	-0.46717	1	0.3141	0.385501	9.17871e-05	Protein similar to dihydroflavonol-4-reductases
C1_09240C	C1_09240C		-0.0280464	0.735008	0.600115	1.67081	1	0.00151826	0.00508598	1.9727e-16	Protein of unknown function; induced during chlamydospore formation in both C. albicans and C. dubliniensis
C1_09250W	CRP1		-0.0825405	-0.484917	-0.472898	-0.768717	1	0.0657062	0.0433918	0.000562465	Copper transporter; CPx P1-type ATPase; mediates Cu resistance; similar to Menkes and Wilson disease proteins; copper-induced; Tbf1-activated; suppresses Cu sensitivity of S. cerevisiae cup1 mutant; flow model biofilm induced
C1_09260C	PTC1		0.0644213	0.372312	0.296978	0.842502	1	1.41554e-09	4.94332e-07	1.0423e-50	Putative protein phosphatase of the Type 2C-related family (serine/threonine-specific), similar to S. cerevisiae Ptc1p; mutant shows virulence defect
C1_09270W	FGR43		0.0045108	0.295145	0.487668	1.05981	1	0.0127253	3.08663e-06	5.21438e-26	Protein lacking an S. cerevisiae ortholog; transposon mutation affects filamentous growth; induced by by Mnl1 under weak acid stress
C1_09280W	C1_09280W		0.0531733	-0.00572734	-0.103872	0.183098	1	0.979478	0.380465	0.0905463	Ortholog of S. cerevisiae : JJJ2, C. glabrata CBS138 : CAGL0I06226g, C. dubliniensis CD36 : Cd36_08750, C. parapsilosis CDC317 : CPAR2_803690 and C. auris B8441 : B9J08_004047
C1_09290C	ARG5,6		-0.00317742	-0.169125	0.262591	-0.430275	1	0.629685	0.343742	0.0932625	Arginine biosynthetic enzyme; processed in S. cerevisiae into 2 polypeptides with acetylglutamate kinase (Arg6) activity and acetylglutamate-phosphate reductase (Arg5) activity; Gcn4 regulated; alkaline repressed; Spider biofilm induced
C1_09300C	C1_09300C		0.27984	1.51483	3.46151	3.19144	1	2.59086e-06	3.08628e-32	6.89861e-28	Has domain(s) with predicted metal ion binding activity
C1_09310C	C1_09310C		-0.171737	-0.830115	0.0329855	0.617728	1	3.59149e-09	0.841987	1.90982e-06	Protein of unknown function; Spider biofilm induced
C1_09320C	C1_09320C		0.30587	0.265104	-0.353196	-0.962238	1	0.501554	0.272557	0.00102837	Protein with a regulator of G-protein signaling domain; Plc1-regulated; Spider biofilm induced; rat catheter biofilm repressed
C1_09330W	C1_09330W		0.249291	0.033235	-1.09786	0.308701	1	0.954783	0.000737601	0.353101	Putative ribosome-associated protein; ortholog of S. cerevisiae Tma16; Hap43-induced gene; Spider biofilm induced
C1_09340C	C1_09340C		-0.093704	-0.304878	0.630171	1.4885	1	0.0176826	1.31824e-08	1.12367e-43	Protein of unknown function; Sef1-, Sfu1-, and Hap43 regulated; Spider biofilm induced
C1_09350W	C1_09350W		0.0419869	-0.0366827	-0.0752876	-0.580758	1	0.847416	0.595857	1.47592e-06	Putative eIF-4E-binding repressor of CAP-dependent translation; stationary phase enriched protein
C1_09360C	C1_09360C		0.0227265	0.267187	0.334627	0.131183	1	0.00230941	2.37484e-05	0.104569	Ortholog(s) have role in protein localization to plasma membrane and plasma membrane localization
C1_09370W	CEF1		0.0302322	-0.00190583	-0.834014	-0.478572	1	0.995995	2.74877e-16	2.20452e-06	Putative mRNA splicing factor; ortholog is essential in S. cerevisiae; Spider biofilm induced
C1_09380W	RIM20		0.0909287	0.525574	0.877434	0.53965	1	5.79429e-06	1.22396e-16	3.69516e-07	Protein involved in the pH response pathway; binds to the transcription factor Rim101 and may serve as a scaffold to facilitate the C-terminal proteolytic cleavage that activates Rim101; required for alkaline pH-induced hyphal growth
C1_09390W	C1_09390W		0.00551379	-0.343106	-0.451749	0.29145	1	0.153267	0.0305934	0.151807	Ortholog(s) have tRNA binding, tRNA dimethylallyltransferase activity, role in tRNA modification, transfer RNA gene-mediated silencing and cytosol, mitochondrion, nucleolus, nucleus localization
C1_09400C	FTH1		0.0952384	0.0265452	0.0761439	-1.08202	1	0.91843	0.680294	8.00735e-12	Protein similar to S. cerevisiae Fth1p, a high affinity iron transporter for intravacuolar stores of iron; repressed by Sfu1p, amphotericin B, caspofungin; induced by alkaline pH, ciclopirox olamine; regulated by Sef1p, Sfu1p, and Hap43p
C1_09410W	C1_09410W		1.23224	-0.00861049	0.923851	0.587488	1	1	0.62915	0.749583	Ortholog of Candida albicans WO-1 : CAWG_00488
C1_09420W	LIP2		0.170842	-1.13029	0.275401	-0.0199481	1	0.0915282	0.649543	0.976192	Secreted lipase; member of a differentially expressed lipase gene family; expressed in alimentary tract, but not oral tissue, during mouse oral infection; may have a role in nutrition and/or in creating an acidic microenvironment
C1_09430W	C1_09430W		0.0618606	0.410764	-0.53886	-0.607727	1	0.0884743	0.0104348	0.00288442	Putative membrane protein; induced by alpha pheromone in SpiderM medium; Hap4-induced gene; Spider biofilm induced
C1_09440W	C1_09440W		0.128317	0.512392	1.71383	0.817859	1	0.00526622	5.86481e-27	3.69266e-07	Ortholog(s) have inorganic diphosphatase activity, role in aerobic respiration and mitochondrion localization
C1_09450C	NUP188		-0.0322667	-0.200954	-0.294411	-0.683874	1	0.160643	0.0163174	4.34967e-09	Putative nuclear pore complex subunit; transcript regulated by Nrg1 and Mig1
C1_09460W	ERG12		-0.025526	-0.27747	-0.181786	-2.11885	1	0.0619608	0.182108	6.30742e-66	Ortholog(s) have mevalonate kinase activity and role in ergosterol biosynthetic process, farnesyl diphosphate biosynthetic process, mevalonate pathway, isopentenyl diphosphate biosynthetic process, mevalonate pathway
C1_09470C	C1_09470C		0.145266	0.320845	1.73765	0.297535	1	0.0589631	8.24455e-35	0.0433502	Putative tricarboxylate carrier family protein; localized to the mitochondrial membrane
C1_09480W	PPT2		0.0864265	0.439918	2.22627	0.218099	1	0.0663355	2.83875e-29	0.310599	Phosphopantetheinyl transferase (PPTase); Spider biofilm induced
C1_09490C	GUA1		0.0210788	-0.0494355	-0.691255	0.308808	1	0.886029	0.00165542	0.166549	Putative GMP synthase, involved in the final step of guanine biosynthesis; soluble protein in hyphae; flucytosine induced; macrophage-downregulated protein abundance; protein level decreases in stationary phase cultures
C1_09500W	C1_09500W		0.212458	-0.373858	-0.392813	0.25954	1	0.696328	0.616955	0.720333	Ortholog of C. dubliniensis CD36 : Cd36_08960, C. parapsilosis CDC317 : CPAR2_301680, Candida tenuis NRRL Y-1498 : cten_CGOB_00021 and Debaryomyces hansenii CBS767 : DEHA2F11088g
C1_09510W	YTM1		0.144085	0.0494907	-0.936044	-0.197406	1	0.925682	0.00348473	0.560768	Protein similar to S. cerevisiae Ytm1p, which is involved in biogenesis of the large ribosomal subunit; transposon mutation affects filamentous growth; protein level decreases in stationary phase cultures; Hap43p-induced gene
C1_09520C	C1_09520C		0.0963647	0.141948	-0.0781824	2.35643	1	0.368011	0.584292	3.73142e-89	Protein of unknown function; induced by nitric oxide
C1_09530W	RAM2		0.0753505	0.330172	-0.0235142	0.829271	1	0.00955749	0.87036	4.01493e-14	Alpha subunit of heterodimeric protein geranylgeranyltransferase type I and farnesyltransferase; a-specific transcript; lovastatin, fluconazole regulated; GGTase I binds zinc, is Mg-dependent; Cdc42 substrate; rat catheter biofilm repressed
C1_09540W	C1_09540W		0.00702859	-0.189641	0.297288	-0.118738	1	0.102847	0.0027911	0.246419	Protein of unknown function; Spider biofilm induced
C1_09550W	C1_09550W		-0.335184	-0.137591	0.477462	-0.45652	1	0.740553	0.113397	0.128619	Protein of unknown function; transcript detected on high-resolution tiling arrays; rat catheter biofilm induced
C1_09560C	C1_09560C		-0.101562	-0.584257	-0.182942	-1.34412	1	0.381897	0.770295	0.0147244	H/ACA box small nucleolar RNA (snoRNA)
C1_09570W	C1_09570W		0.0132271	0.382311	2.06074	1.5403	1	0.00352943	1.16887e-74	2.43594e-42	Ortholog of S. cerevisiae : YKL162C, C. dubliniensis CD36 : Cd36_09010, C. parapsilosis CDC317 : CPAR2_214170, C. auris B8441 : B9J08_005393 and Candida tenuis NRRL Y-1498 : CANTEDRAFT_95066
C1_09580C	LIP1		-0.037823	-0.266736	0.709505	0.709089	1	0.476424	0.0131171	0.010704	Secreted lipase, member of a lipase gene family whose members are expressed differentially in response to carbon source and during infection; may have a role in nutrition and/or in creating an acidic microenvironment
C1_09590C	LIP10		-2.22861	1.7176	4.11218	1.18487	1	0.232729	0.000412229	0.341299	Secreted lipase, member of a lipase gene family whose members are expressed differentially in response to carbon source and during infection; may have a role in nutrition and/or in creating an acidic microenvironment
C1_09600C	LIP6		0.0710885	0.0795537	-0.314467	-0.70377	1	0.655735	0.016788	2.00911e-08	Secreted lipase, member of family of lipase genes expressed differentially in response to carbon source and during infection; may have a role in nutrition and/or in creating an acidic microenvironment; induced on adherence to polystyrene
C1_09610W	C1_09610W		0.117416	0.168113	-0.465506	-1.32359	1	0.423749	0.00493783	5.75967e-17	Planktonic growth-induced gene
C1_09620C	C1_09620C		-0.0028897	0.119406	0.138575	0.158474	1	0.465941	0.311856	0.221177	Mitochondrial matrix protein; required for assembly/stability of the F1 sector of mitochondrial F1F0 ATP synthase at high temperature; rat catheter biofilm repressed
C1_09630W	IDH1		-0.0690633	0.0612537	-0.388991	-0.0643214	1	0.695822	0.000427398	0.587868	Putative mitochondrial NAD-isocitrate dehydrogenase subunit 1; soluble protein in hyphae; protein level decrease in stationary phase cultures
C1_09640W	ADE12		0.00905072	0.0697256	0.854989	-0.605434	1	0.603249	2.03956e-19	1.69821e-10	Adenylosuccinate synthase; upregulated in biofilm; decreased expression in hyphae vs yeast-form cells; not induced during GCN response, in contrast to S. cerevisiae ADE12, which is induced by Gcn4p; stationary phase-enriched protein
C1_09650W	C1_09650W		-0.0476364	-0.0487618	-1.15524	-0.215449	1	0.829827	1.98971e-15	0.156994	WD repeat domain protein; Hap43-repressed gene; flow model biofilm induced
C1_09660W	DOA1		0.0165448	0.285312	0.0663983	0.0560595	1	0.000662519	0.438749	0.493847	WD repeat protein; required for ubiquitin-mediated protein degradation; role in control of cellular ubiquitin levels; may promote efficient NHEJ in postdiauxic/stationary phase; Spider biofilm repressed
C1_09670C	C1_09670C		-0.125099	-0.131722	0.148482	0.232367	1	0.440246	0.301184	0.0811924	Has domain(s) with predicted DNA binding activity, role in DNA recombination, DNA repair, DNA replication and nucleus localization
C1_09680W	MTS1		-0.052808	-0.116054	-0.596154	-1.47856	1	0.34993	6.9921e-10	3.49344e-55	Sphingolipid C9-methyltransferase; catalyzes methylation of the 9th carbon in the long chain base component of glucosylceramides; glucosylceramide biosynthesis is important for virulence; Spider biofilm repressed
C1_09690W	MLS1		-0.0939709	-0.330403	-3.11938	-2.7704	1	0.264713	4.33591e-41	4.97763e-33	Malate synthase; glyoxylate cycle enzyme; no mammalian homolog; regulated upon white-opaque switch; phagocytosis, strong oxidative stress induced; stationary phase enriched; flow model biofilm repressed; rat catheter, Spider biofilm induced
C1_09700W	C1_09700W		-0.0734705	-0.67385	-1.89314	-2.30584	1	0.25191	0.000238495	7.36206e-06	Ortholog of C. dubliniensis CD36 : Cd36_09140, C. parapsilosis CDC317 : CPAR2_804920, Debaryomyces hansenii CBS767 : DEHA2B10516g and Pichia stipitis Pignal : PICST_30058
C1_09710C	C1_09710C		-0.0685514	-1.06347	-1.68522	-2.72403	1	0.00281622	1.18271e-07	2.68755e-18	Ortholog(s) have role in endonucleolytic cleavage in 5'-ETS of tricistronic rRNA transcript (SSU-rRNA, 5.8S rRNA and LSU-rRNA), more
C1_09720W	URA1		0.0406963	-0.671706	-0.933509	-1.54607	1	0.0559097	0.00227546	1.63455e-07	Dihydroorotate dehydrogenase; de novo pyrimidine biosynthesis; regulated by yeast-hypha switch, Nrg1/Mig1/Tup1; flow model biofilm induced; rat catheter and Spider biofilm repressed
C1_09730W	DAM1		-0.00312536	0.0620391	-0.366444	-0.462883	1	0.590873	1.88894e-05	3.22967e-08	Essential subunit of the Dam1 (DASH) complex, which acts in chromosome segregation by coupling kinetochores to spindle microtubules
C1_09740C	C1_09740C		0.0283056	-0.121863	0.131706	0.0923601	1	0.3805	0.265166	0.421672	Ortholog of C. parapsilosis CDC317 : CPAR2_804880, Candida tenuis NRRL Y-1498 : CANTEDRAFT_111283, Debaryomyces hansenii CBS767 : DEHA2B10604g and Pichia stipitis Pignal : PICST_40454
C1_09750W	C1_09750W		-0.05045	-0.0522636	-0.378571	-0.75574	1	0.524088	6.92547e-10	1.1408e-35	GET complex subunit; expression downregulated in an ssr1 null mutant
C1_09760C	SHY1		0.0114929	0.142896	-0.272651	1.43243	1	0.230921	0.00683927	1.3986e-54	Cytochrome c oxidase biosynthesis protein; transcript regulated by Nrg1 and Mig1
C1_09770W	C1_09770W		0.0161847	0.106049	-0.354693	1.82614	1	0.709157	0.0931236	7.11529e-22	Protein of unknown function; Spider biofilm induced
C1_09780C	C1_09780C		0.26746	0.658009	0.960023	1.76152	1	1.33189e-05	3.93938e-12	1.21071e-38	Putative iron/copper reductas; involved in iron homeostasis; rat catheter and Spider biofilm induced
C1_09790C	C1_09790C		0.0246732	-0.0387628	-0.103015	-0.426263	1	0.775045	0.31109	3.09306e-06	Ortholog(s) have 3'-5' RNA helicase activity, RNA binding, polynucleotide adenylyltransferase activity, protein binding, bridging activity
C1_09800C	TVP18		-0.000933906	0.0155234	-0.352257	-0.37248	1	0.913367	5.89781e-05	1.4519e-05	Putative integral membrane protein; fluconazole-induced
C1_09810W	C1_09810W		-0.0547143	-0.35992	-0.142359	-1.85909	1	0.0152765	0.321806	4.60343e-48	GlcNAc-induced protein
C1_09820C	C1_09820C		-0.251987	-1.21089	-0.946155	-1.0814	1	0.884387	0.885828	0.857134	Ortholog of Candida albicans WO-1 : CAWG_00450
C1_09830W	SKI3		-0.00521059	0.175499	0.0278401	-0.0781945	1	0.0124149	0.707281	0.227187	Ortholog(s) have role in nuclear-transcribed mRNA catabolic process, 3'-5' exonucleolytic nonsense-mediated decay, nuclear-transcribed mRNA catabolic process, exonucleolytic and 3'-5', more
C1_09840C	C1_09840C		-0.0136683	0.195732	0.182122	0.348043	1	0.215266	0.189864	0.0069407	Protein required for localizing proteasomes to the nucleus; involved in ubiquitin-mediated protein degradation; possibly an essential gene, disruptants not obtained by UAU1 method; Spider biofilm induced
C1_09850C	C1_09850C		0.0253265	0.116578	-0.300147	-0.759895	1	0.323027	0.00162022	8.78817e-17	Ortholog of S. cerevisiae : YPL260W, C. dubliniensis CD36 : Cd36_09270, C. parapsilosis CDC317 : CPAR2_803450, C. auris B8441 : B9J08_002739 and Candida tenuis NRRL Y-1498 : CANTEDRAFT_131760
C1_09860C	TFA1		0.0136118	0.115884	0.908767	1.63851	1	0.158704	2.17219e-43	1.57877e-141	Protein with polyglutamate motifs and abundant Ser/Thr residues; described as a subunit of TFIIE, which is a basal transcription initiation factor of RNA Polymerase II; possibly an essential gene, disruptants not obtained by UAU1 method
C1_09870W	HCM1		-4.0012e-05	-0.91551	-1.44602	-2.5949	1	0.00183643	4.96507e-08	1.24559e-22	Protein with forkhead domain; similar to S. cerevisiae Hcm1p; Hap43p-induced gene
C1_09880C	BUD31		0.138152	-0.17448	-0.15015	-0.361358	1	0.331766	0.341954	0.0118491	Bud31 ortholog; not subject to mating-type regulation, in contrast to S. cerevisiae Bud31 which has a role in specifying the bud site; Spider biofilm induced
C1_09890C	tS(CGA)1		0	3.41539	3.53219	0	1	0.632849	0.547196	1	tRNA-Ser, predicted by tRNAscan-SE; CGA anticodon
C1_09900W	LIP3		0.262471	-1.98127	0.423989	0.0170164	1	2.6899e-05	0.297159	0.970687	Secreted lipase; gene family member whose members are expressed differentially in response to carbon source and infection; possible role in nutrition and/or in creating an acidic microenvironment; flow model biofilm induced
C1_09910C	C1_09910C		-0.0106798	-0.333755	-0.29252	-0.884383	1	0.043984	0.0506689	4.99109e-10	Protein with a dual-specificity phosphatase domain; Hap43-induced gene
C1_09920W	VPS41		-0.0104676	0.00700077	0.137272	0.282813	1	0.966685	0.130367	0.000798929	Protein similar to S. cerevisiae Vps41p, which is involved in vacuole organization and biogenesis; transposon mutation affects filamentous growth; regulated by Gcn4p; induced in response to amino acid starvation (3-aminotriazole treatment)
C1_09930W	C1_09930W		0.0119789	0.00834098	0.794851	0.806227	1	0.978351	1.51628e-08	5.43759e-09	Protein of unknown function; rat catheter biofilm repressed
C1_09940W	C1_09940W		0.0206737	0.155354	0.19633	0.61887	1	0.324337	0.142862	3.79991e-07	Protein of unknown function
C1_09950C	C1_09950C		-0.0692146	0.0920313	0.205485	0.473721	1	0.428013	0.026808	5.89642e-08	Putative integral membrane protein; S. cerevisiae ortholog Tvp23 localizes to late Golgi vesicles; rat catheter biofilm induced
C1_09960W	PET100		-0.015141	-0.0717532	-0.0427822	0.847993	1	0.536222	0.674277	6.44485e-25	Chaperone that facilitates the assembly of cytochrome c oxidase; plasma membrane protein
C1_09970C	PDC2		0.0832961	0.362098	2.27706	0.449482	1	0.0924581	3.76526e-38	0.0138891	Homeodomain-like transcription factor; regulator of pyruvate decarboxylase; contains a putative C-terminal activation domain, Glu- and Pro-rich; complements glucose utilization defect of S. cerevisiae pdc2 mutant
C1_09980C	C1_09980C		-0.0980463	-0.245875	-0.343243	0.429889	1	0.0124149	8.98228e-05	4.12368e-07	Ortholog(s) have acylglycerol lipase activity, role in triglyceride metabolic process and lipid droplet, membrane localization
C1_09990W	SAC1		-0.0208907	-0.268451	-1.26153	-1.34092	1	0.0155202	5.19094e-40	1.54805e-45	Putative phosphatidylinositol phosphate (PtdInsP) phosphatase, involved in cell wall integrity and morphogenesis
C1_10000C	CPP1		-0.0789174	-0.172859	-0.160591	-0.438834	1	0.0221245	0.019261	1.67168e-11	VH1 family MAPK phosphatase; regulates Cst20-Hst7-Cek1-Cph1 filamentation pathway; negatively regulates mating, represses yeast-hyphal switch; required for virulence in mice; yeast-enriched; induced by alpha pheromone in SpiderM medium;
C1_10010C	SWE1		0.162888	0.46861	0.0430177	-0.882716	1	0.00380055	0.80937	5.66667e-10	Putative protein kinase with a role in control of growth and morphogenesis, required for full virulence; mutant cells are small, rounded, and sometimes binucleate; not required for filamentous growth; mutant is hypersensitive to caspofungin
C1_10020W	SFU1		-0.0241143	0.590552	0.0483901	0.100721	1	0.00229697	0.82287	0.596265	GATA-type transcription factor; regulator of iron-responsive genes; represses iron utilization genes if iron is present; Hap43-repressed; promotes gastrointestinal commensalism in mice; Spider biofilm induced
C1_10030W	DBP3		0.186432	0.191442	-1.39584	-0.229131	1	0.670095	1.10571e-05	0.500271	Putative ATP-dependent DEAD-box RNA helicase; Hap43-induced; repressed by prostaglandins; Spider biofilm induced
C1_10040W	ERO1		-0.107402	0.150063	-0.794818	1.25959	1	0.190987	1.11282e-17	2.68439e-43	Ortholog of S. cerevisiae Ero1; role in formation of disulfide bonds in the endoplasmic reticulum; fluconazole-induced; induced by Mnl1 under weak acid stress; Spider biofilm induced
C1_10050W	C1_10050W		-0.238985	-0.101545	0.109859	1.42746	1	0.862793	0.812388	8.83583e-05	Protein of unknown function; induced by Mnl1 under weak acid stress; Hap43-induced; mutant is viable
C1_10060C	C1_10060C		0.00130136	1.31861	3.88206	2.52315	1	0.0363802	3.90778e-13	2.40363e-06	Protein of unknown function; transcript regulated by white-opaque switch; flow model biofilm induced; Spider biofilm induced
C1_10070C	MNN23		0.0197248	-0.433295	-0.876304	-1.52379	1	6.84855e-08	1.03267e-31	2.75608e-92	Alpha-1,2-mannosyltransferase; mutants hypersensitive to toxic ergosterol analog, amphotericin B, calcofluor white, growth at 42 degrees and have decreased cell wall mannan; flow model biofilm induced
C1_10080W	C1_10080W		-0.0481711	-0.225678	-0.672757	0.191778	1	0.0112371	3.91478e-17	0.0140511	Ortholog(s) have role in mRNA splicing, via spliceosome and U2-type spliceosomal complex localization
C1_10090C	C1_10090C		0.0213554	0.0129138	-0.494993	-0.229387	1	0.909292	5.3019e-13	0.000860143	Protein of unknown function; Hap43-repressed; rat catheter biofilm repressed
C1_10100C	NTF2		0.00115028	-0.296825	-0.535466	-0.61879	1	4.18508e-05	4.13407e-16	2.07831e-21	Putative nuclear envelope protein; regulated by Ssn6; rat catheter biofilm repressed
C1_10110W	C1_10110W		-0.11815	-0.00311953	0.362357	-0.0380609	1	0.990739	0.000632597	0.746661	Protein of unknown function; flow model biofilm induced
C1_10120C	C1_10120C		-0.0181682	-0.128905	-0.278277	0.187603	1	0.149085	0.000211685	0.0115346	TFIIE small subunit; involved in RNA polymerase II transcription initiation; Spider biofilm induced
C1_10130W	C1_10130W		-0.0296775	-0.0113323	-0.374355	-0.714695	1	0.982451	0.146852	0.00329869	H/ACA box small nucleolar RNA (snoRNA)
C1_10140C	C1_10140C		-0.102414	-0.265534	-0.464868	1.1107	1	0.259902	0.0181676	2.12349e-09	Protein of unknown function; S. cerevisiae ortholog Cos111 confers resistance to the antifungal drug ciclopirox olamine; constitutive expression independent of MTL or white-opaque status; Spider biofilm induced
C1_10150W	WOR1		-0.0648983	-0.666238	0.908813	1.43305	1	0.287866	0.0706458	0.0023488	Transcription factor ("master switch") of white-opaque phenotypic switching; required to establish and maintain the opaque state; opaque-specific, nuclear; regulates its own expression; suggested role in regulation of adhesion factors
C1_10160W	MIR1		-0.116291	0.148599	-0.175454	0.364633	1	0.386114	0.22493	0.00632797	Putative mitochondrial phosphate transporter; caspofungin repressed; expression is increased in a fluconazole-resistant isolate; induced upon adherence to polystyrene
C1_10170W	C1_10170W		-0.323492	0.152746	-0.669183	-1.39058	1	0.911213	0.500389	0.136786	Putative adhesin-like protein; Hap43-repressed; rat catheter and Spider biofilm induced
C1_10180C	ECM21		0.112339	0.129055	-0.168819	-0.259826	1	0.484138	0.264907	0.0659047	Predicted regulator of endcytosis of plasma membrane proteins; fluconazole induced, alkaline induced by Rim101; repressed by caspofungin and in azole-resistant strain overexpressing MDR1; flow model, rat catheter and Spider biofilm induced
C1_10190W	C1_10190W		0.0310912	0.424549	0.154439	-0.190578	1	0.000101781	0.15099	0.0635031	Has domain(s) with predicted nucleic acid binding, nucleotide binding activity
C1_10200C	C1_10200C		-0.0454213	-0.280642	0.170941	-0.33238	1	0.208086	0.401131	0.0737702	Predicted MFS family membrane transporter, member of the drug:proton antiporter (12 spanner) (DHA1) family; Spider biofilm induced
C1_10210C	CLA4		-0.111907	-0.221119	0.0501562	0.485938	1	0.230621	0.781839	0.00105494	Ste20p family Ser/Thr kinase required for wild-type filamentous growth, organ colonization and virulence in mouse systemic infection; role in chlamydospore formation; functional homolog of S. cerevisiae Cla4p; mutant caspofungin sensitive
C1_10220C	TPK1		0.135007	0.29488	-0.705655	-0.291573	1	0.0141436	1.97446e-11	0.00601738	cAMP-dependent protein kinase catalytic subunit; Tpk2 isoform; involved in regulation of filamentation, phenotypic switching and mating; WT nuclear localization requires Bcy1; produced during stationary, not exponential growth
C1_10230C	C1_10230C		0.0109865	0.14411	0.137292	0.526311	1	0.186453	0.153355	2.17397e-09	Ortholog of C. dubliniensis CD36 : Cd36_09630, C. parapsilosis CDC317 : CPAR2_805080, C. auris B8441 : B9J08_004031 and Candida tenuis NRRL Y-1498 : CANTEDRAFT_136811
C1_10240C	C1_10240C		-0.100966	0.46461	-0.290915	0.820437	1	0.0915282	0.255688	0.000370496	Protein with similarity to S. cerevisiae Yer010cp, a protein of unknown function belonging to the prokaryotic RraA family; repressed by benomyl; Hap43-induced; Spider biofilm induced
C1_10250C	C1_10250C		-0.0827099	-0.63418	0.0114407	1.03755	1	0.122081	0.984203	0.00194772	Ortholog of C. dubliniensis CD36 : Cd36_09650, C. parapsilosis CDC317 : CPAR2_805060, C. auris B8441 : B9J08_004034 and Candida tenuis NRRL Y-1498 : CANTEDRAFT_95780
C1_10260C	RPA34		0.255787	0.362038	0.1432	0.943662	1	0.352632	0.694408	0.00193933	Putative RNA polymerase I subunit; rat catheter biofilm induced
C1_10270C	SFH5		-0.0468529	-0.0577793	-0.206929	-0.293594	1	0.687058	0.0493007	0.00348283	Putative phosphatidylinositol transporter; rat catheter and Spider biofilm repressed
C1_10280C	C1_10280C		-0.0531052	-0.115771	1.27869	1.83064	1	0.489314	1.42669e-25	9.44075e-52	Putative protein of unknown function; induced by prostaglandins
C1_10290W	GCA1		-0.174008	-0.599782	-0.676916	0.604642	1	0.0178501	0.0028556	0.00604102	Extracellular/plasma membrane-associated glucoamylase; expressed in rat oral infection; regulated by carbohydrates, pH, galactose; promotes biofilm matrix formation; flow model biofilm induced; Bcr1 repressed in RPMI a/a biofilms
C1_10300W	MNN12		0.0675108	0.715247	-0.297579	0.960479	1	0.000216644	0.114402	3.22967e-08	Predicted alpha-1,3-mannosyltransferase activity with a role in protein glycosylation
C1_10310W	C1_10310W		0.126653	0.525502	0.91637	1.83332	1	0.0149002	1.2676e-06	1.19975e-23	Predicted methyltransferase; Spider biofilm induced
C1_10320W	C1_10320W		0.114387	0.0763211	-0.364735	0.576892	1	0.573101	0.000286612	2.38619e-09	Ortholog(s) have N-acetylglucosaminylphosphatidylinositol deacetylase activity
C1_10330C	C1_10330C		0.0837274	0.327098	0.604399	0.751871	1	0.000322129	1.45104e-13	7.61105e-21	Ortholog(s) have nucleosome binding activity, role in chromatin remodeling, chromatin silencing at telomere, histone exchange and Swr1 complex, cytoplasm, nuclear chromosome, telomeric region, nuclear periphery localization
C1_10340W	C1_10340W		0.0736753	0.0562916	0.46658	-0.129072	1	0.784488	0.000882117	0.381864	Putative MFS transporter; Hap43p-induced gene; also regulated by regulated by Sef1p and Sfu1p; repressed in a ssr1 null mutant
C1_10350C	C1_10350C		-0.0421871	-0.22235	0.0169859	0.208657	1	0.0765718	0.900259	0.0537335	Putative adhesin-like protein; positively regulated by Tbf1; Spider biofilm induced
C1_10360C	C1_10360C		0.398779	1.41251	3.76755	2.84153	1	3.82543e-25	1.44056e-185	4.98901e-106	Putative protein of unknown function; Hap43p-repressed gene; increased transcription is observed upon fluphenazine treatment; possibly transcriptionally regulated by Tac1p; induced by nitric oxide; fungal-specific (no human/murine homolog
C1_10370W	C1_10370W		0.250231	0.348042	2.36703	2.65483	1	0.542717	1.97239e-09	6.42691e-12	Dubious open reading frame
C1_10380C	CBK1		-0.0174249	0.214861	-0.00784569	-0.120855	1	0.00437906	0.929303	0.0797984	Ser/Thr kinase of cell wall integrity pathway; mutants show abnormal morphology and aggregation; Mob2p associated; required for wild-type hyphal growth and transcriptional regulation of cell-wall-associated genes
C1_10390C	RPL42		0.0595509	-0.0270533	-0.0217957	-0.685343	1	0.882029	0.880398	7.95701e-10	Putative 60S ribosomal subunit protein; colony morphology-related gene regulation by Ssn6; Spider biofilm repressed
C1_10400C	FGR41		0.128821	0.275312	0.712497	-0.461463	1	0.0553215	4.79766e-09	0.000157241	Putative GPI-anchored adhesin-like protein; transposon mutation affects filamentous growth; Spider biofilm repressed
C1_10410W	C1_10410W		0.294528	0.297086	1.28698	1.04064	1	0.0587111	4.59004e-23	1.10161e-15	BED zinc finger protein; predicted DNA binding protein; Spider biofilm repressed
C1_10420C	C1_10420C		-0.0733612	-0.309997	0.0921262	1.16249	1	0.0248901	0.50001	1.4544e-23	Ortholog(s) have ubiquitin protein ligase binding activity, role in positive regulation of receptor internalization, protein ubiquitination, ubiquitin-dependent endocytosis and Golgi apparatus, cytosol, plasma membrane localization
C1_10430W	PHO8		0.260391	0.494145	0.914249	2.13039	1	0.182977	0.00327317	2.48223e-13	Putative repressible vacuolar alkaline phosphatase; Rim101-induced transcript; regulated by Tsa1, Tsa1B in minimal media at 37 deg; possibly adherence-induced
C1_10440W	C1_10440W		0.0191623	-0.161995	0.536754	-2.16151	1	0.309998	2.42223e-05	5.20813e-66	Ortholog of S. cerevisiae : YEL043W, C. glabrata CBS138 : CAGL0L01221g, C. dubliniensis CD36 : Cd36_09830, C. parapsilosis CDC317 : CPAR2_804210 and C. auris B8441 : B9J08_004773
C1_10450W	GLY1		0.180489	1.24833	1.74783	0.511509	1	1.06335e-11	4.20029e-24	0.00373126	L-threonine aldolase; complements glycine auxotrophy of S. cerevisiae shm1 shm2 gly1-1 triple mutant; macrophage/pseudohyphal-induced; the GLY1 locus has an RFLP and is triploid in strain SGY269; flow model biofilm induced
C1_10460W	C1_10460W		0.0700706	0.290058	-0.000958094	1.82549	1	0.0669134	1	7.43939e-45	Protein of unknown function; oral infection upregulated gene; upregulated in strains from HIV+ patients with oral candidiasis; mutants have reduced ability to damage oral epithelial cells; transcript possibly regulated upon hyphal formation
C1_10470W	C1_10470W		-0.0636195	-0.153228	-0.477437	-0.667464	1	0.232363	4.82146e-06	6.30791e-11	Mitochondrial ribosomal protein of the small subunit; Spider biofilm repressed
C1_10480W	DJP1		-0.00551798	0.338971	-0.206868	0.757044	1	0.000239301	0.0191257	2.27981e-20	Similar to bacterial DnaJ; reported to have a role in peroxisome biogenesis; induced in low iron and upon adherence to polystyrene
C1_10490W	LKH1		0.00108023	-0.138456	-0.158591	0.0693546	1	0.240217	0.117847	0.498948	Putative leukotriene A(4) hydrolase; repressed during the mating process; Hog1p-induced
C1_10500W	C1_10500W		0.07785	0.437849	-0.313268	-0.404264	1	0.00194514	0.0184924	0.00158056	Protein of unknown function; rat catheter biofilm repressed
C1_10510W	C1_10510W		0.17546	0.130119	1.00958	1.40224	1	0.596532	8.05556e-09	2.66238e-16	Protein of unknown function; induced by Mnl1 under weak acid stress; flow model biofilm repressed
C1_10520W	C1_10520W		-0.265418	0.0302567	-0.301744	1.54198	1	0.932388	0.182772	9.21008e-15	Protein with a predicted leucine-rich repeat domain; possibly an essential gene, disruptants not obtained by UAU1 method
C1_10530W	SNL1		0.0273997	0.279949	-0.475521	0.40718	1	0.0652832	0.00029131	0.00156665	Ribosome-associated protein predicted to function in protein synthesis; 1 predicted transmembrane domain; rat catheter biofilm repressed
C1_10540C	C1_10540C		-0.0288734	0.0896046	-0.292622	0.309582	1	0.472546	0.00271622	0.00093225	Putative adapter protein; links synaptojanins Inp52 and Inp53 to the cortical actin cytoskeleton in S. cerevisiae; mutants are viable
C1_10550C	GCA2		-0.0839937	-0.238656	-0.481477	0.759804	1	0.339123	0.0182997	8.93015e-05	Predicted extracellular glucoamylase; induced by ketoconazole; possibly essential, disruptants not obtained by UAU1 method; promotes biofilm matrix formation; Spider biofilm induced; Bcr1-induced in RPMI a/a biofilms
C1_10560C	C1_10560C		-0.0446153	-0.118299	-0.298629	-0.0743313	1	0.416764	0.0102455	0.540882	Protein of unknown function; Hap43-repressed gene
C1_10570C	C1_10570C		-0.41172	-1.25235	-0.0846937	0.193238	1	0.0035717	0.854734	0.627429	Protein with predicted RNI-like domains; rat catheter biofilm induced
C1_10580C	C1_10580C		-0.0149926	0.0472466	-0.282016	0.0403765	1	0.902929	0.287408	0.884238	Protein of unknown function; Hap43-induced; rat catheter and Spider biofilm induced
C1_10590W	C1_10590W		-0.050421	-0.366543	-0.564231	-0.508509	1	0.43748	0.157595	0.182683	C/D box small nucleolar RNA (snoRNA)
C1_10600C	C1_10600C		-0.216077	-1.56649	-0.432206	-0.796845	1	0.510754	0.838338	0.672338	Dubious open reading frame
C1_10610W	FCY23		0.118231	0.649918	2.55564	0.481133	1	0.00569176	4.6662e-36	0.0226951	Putative transporter; Gcn4p-regulated; more similar to S. cerevisiae Tpn1p, which is a vitamin B6 transporter, than to purine-cytosine permeases
C1_10620W	C1_10620W		0.0452153	0.0307049	-0.57581	-1.72164	1	0.936965	0.0117656	1.95662e-15	Ortholog(s) have pseudouridine synthase activity
C1_10630C	C1_10630C		-0.082223	-0.426513	-0.189806	0.0690284	1	0.00306964	0.170662	0.624308	Has domain(s) with predicted role in mitotic sister chromatid cohesion
C1_10640C	PEA2		-0.157134	-0.423642	0.843147	-1.33012	1	0.00214892	4.36441e-12	8.22156e-28	Putative coiled-coil polarisome; predicted role in polarized morphogenesis, cell fusion, and low affinity Ca2+ influx; rat catheter biofilm induced
C1_10650W	APN2		-0.132823	-0.516764	1.64284	-2.29578	1	0.000725473	1.87126e-35	1.37995e-56	Putative class II abasic (AP) endonuclease; flucytosine induced
C1_10660W	TBP1		0.0620087	0.17829	0.670722	1.11425	1	0.0722083	4.98299e-16	1.01356e-42	Transcription initiation factor; binds TATA box sequence, binding does not require TFIIA; caspofungin repressed; functional homolog of S. cerevisiae and human TATA-binding proteins; Spider biofilm induced
C1_10670C	RPA190		0.0368303	-0.183159	0.0686698	-0.97603	1	0.632476	0.840298	0.000321013	Putative RNA polymerase I subunit A190; Hap43p-induced gene; flucytosine induced
C1_10680C	C1_10680C		-0.0146294	-0.179571	-0.386605	-0.698198	1	0.0514515	9.434e-07	1.14747e-19	Predicted lipid-binding ER protein; involved in ER-plasma membrane tethering; Spider biofilm induced
C1_10690W	C1_10690W		0.0398553	-0.0809403	0.196941	0.254075	1	0.457209	0.0216138	0.00200642	Ortholog(s) have mitochondrion localization
C1_10700C	NIT3		0.151546	0.671568	1.75614	1.65963	1	6.47084e-07	3.59331e-46	9.89777e-42	Putative nitrilase; regulated by Gcn2p and Gcn4p; protein present in exponential and stationary growth phase yeast cultures
C1_10710C	C1_10710C		0.0656818	0.220429	1.66101	4.86187	1	0.335236	2.56871e-21	5.62646e-178	Protein similar to S. cerevisiae Yor378w; MFS family transporter; transposon mutation affects filamentous growth; null mutants are viable; fungal-specific (no human or murine homolog)
C1_10720C	MNN2		0.0280651	-0.19775	-0.0329014	-0.189554	1	0.00286449	0.636575	0.00138769	Alpha-1,2-mannosyltransferase; similar to S. cerevisiae Mnn2; role in cell wall integrity, temperature sensitivity; iron utilization in low iron; Tn mutation affects filamentous growth; filament induced; increased chitin exposes beta-glucan
C1_10730W	C1_10730W		0.0583876	0.537051	0.222583	1.14777	1	4.84949e-07	0.0336064	2.90423e-32	Putative protein of unknown function, transcription is positively regulated by Tbf1p
C1_10740C	ASR1		0.151239	1.34529	0.649592	2.67955	1	3.60312e-11	0.00115901	2.31425e-46	Heat shock protein; transcript regulated by cAMP, osmotic stress, ciclopirox olamine, ketoconazole; repressed by Cyr1, Ras1; colony morphology-related regulated by Ssn6; stationary phase enriched; Hap43-induced; Spider biofilm induced
C1_10750C	C1_10750C		-0.12197	-0.520217	-0.797906	-0.147444	1	1.21321e-07	3.96556e-18	0.120222	Putative vacuolar H+ ATPase subunit e of the V-ATPase V0 subcomplex; added to Assembly 21 based on comparative genome analysis
C1_10760W	VPS23		-0.0818371	-0.123626	-0.481474	0.54307	1	0.396197	2.58857e-05	9.25582e-07	ESCRT I protein sorting complex protein; involved in proteolytic activation of Rim101, which regulates pH response; ortholog of S. cerevisiae Stp22/Vps23
C1_10770W	SFT2		0.0703957	0.521593	0.661975	1.20447	1	2.39597e-05	5.42461e-09	9.25088e-28	Putative membrane protein; transcript regulated by Mig1; Spider biofilm induced
C1_10780C	HNT1		-0.173035	-0.0799518	-0.662688	0.0477359	1	0.634291	3.16123e-08	0.719862	Histidine triad nucleotide-binding protein; protein level decreases in stationary phase cultures
C1_10790W	CDC48		-0.042268	0.192341	-0.20929	0.455435	1	0.000972477	8.4035e-05	8.10033e-19	Putative microsomal ATPase; plasma membrane-localized; regulated by Gcn2 and Gcn4; induced by amino acid starvation (3-AT); macrophage/pseudohyphal-repressed; protein levels decrease in stationary phase yeast; Spider biofilm repressed
C1_10800C	ALP1		0.205875	0.0831391	1.24	3.14495	1	0.754629	5.20338e-12	4.88236e-72	Cystine transporter; present in pathogenic yeasts (no human or murine homolog); Spider biofilm induced
C1_10810W	C1_10810W		-0.0411212	-0.458623	-0.330892	0.811617	1	0.036018	0.0987747	8.84557e-06	Pry family pathogenesis-related protein; predicted to be extracellular
C1_10820C	C1_10820C		-0.101866	-0.462416	-0.633906	-1.27242	1	0.0647634	0.00361751	1.1644e-09	Putative aspartyl aminopeptidase; stationary phase enriched protein; mutation confers hypersensitivity to 5-fluorouracil (5-FU); Hog1-induced; planktonic growth-induced; rat catheter and Spider biofilm repressed
C1_10830W	BIG1		-0.0433519	-0.25859	-0.177814	-0.455497	1	0.213022	0.343489	0.00733253	Endoplasmic reticulum (ER) protein; ortholog of S. cerevisiae Big1; required for beta-1,6-glucan synthesis, filamentation, adhesion, and virulence; rat catheter biofilm repressed
C1_10840C	C1_10840C		0.0577946	0.294118	0.306971	0.153234	1	0.000816225	0.000132376	0.0587332	Ortholog(s) have role in retrograde transport, endosome to Golgi and cytoplasm, late endosome localization
C1_10850W	C1_10850W		0.253917	0.19718	0.474692	0.0757383	1	0.780501	0.3694	0.891624	Ortholog of C. dubliniensis CD36 : Cd36_10180, C. parapsilosis CDC317 : CPAR2_210560, Candida tropicalis MYA-3404 : CTRG_04072, Candida albicans WO-1 : CAWG_00348 and Candida metapsilosis : CMET_2506
C1_10860C	ADA2		-0.0756349	-0.0678306	0.0769125	0.371153	1	0.609069	0.476579	7.8675e-05	Zinc finger and homeodomain transcriptional coactivator; role in cell wall integrity and in sensitivity to caspofungin; required for the normal transcriptional response to caspofungin; required for yeast cell adherence to silicone substrate
C1_10870W	RPS17B		-0.000644005	-0.191222	0.0181387	-0.514945	1	0.0823835	0.878821	1.79394e-08	Ribosomal protein 17B; downregulated upon phagocytosis by murine macrophages; Hap43-induced; Spider biofilm repressed
C1_10880W	C1_10880W		-0.00426099	0.061635	-0.0625058	-1.09999	1	0.87315	0.836786	4.77284e-06	Putative U3 snoRNA-associated protein; Hap43-induced; transposon mutation affects filamentous growth; repressed by prostaglandins
C1_10890C	C1_10890C		-0.0777665	-0.159993	-0.435194	-1.31549	1	0.0749779	1.02675e-08	2.53179e-69	Ortholog of C. dubliniensis CD36 : Cd36_10220, C. parapsilosis CDC317 : CPAR2_210530, C. auris B8441 : B9J08_000256 and Candida tenuis NRRL Y-1498 : CANTEDRAFT_105553
C1_10900C	tI(UAU)1		0.692202	1.13221	1.48531	1.26906	1	0.240182	0.0691831	0.112436	tRNA-Ile, predicted by tRNAscan-SE; UAU anticodon
C1_10910C	C1_10910C		-0.081271	-0.0146286	-0.0924121	-0.248523	1	0.932304	0.411634	0.0139467	Ortholog(s) have role in chromatin silencing at silent mating-type cassette, double-strand break repair via homologous recombination, intra-S DNA damage checkpoint and mitotic sister chromatid cohesion, more
C1_10920W	C1_10920W		0.150813	0.0579533	-0.338341	-0.0409027	1	0.73623	0.00604265	0.759378	Ortholog(s) have RNA polymerase III general transcription initiation factor activity and RNA polymerase III transcription regulator recruiting activity, more
C1_10930C	UBA4		-0.0709944	-0.788495	-1.57135	-2.11458	1	0.00243238	1.01542e-11	1.6289e-20	Putative ubiquitin activating protein; Hap43-repressed; induced by prostaglandins; clade-associated gene expression
C1_10940C	ERP5		-0.0570142	-0.132944	-0.287146	-1.35018	1	0.237429	0.00199878	2.27683e-52	Protein involved in ER to Golgi transport; rat catheter and Spider biofilm repressed
C1_10950C	C1_10950C		-0.0584224	-0.763748	0.0499839	-2.021	1	0.054164	0.908411	1.62913e-09	Putative serine/threonine-protein kinase; possibly an essential gene, disruptants not obtained by UAU1 method
C1_10960W	C1_10960W		0.101856	-0.111369	0.141251	0.18282	1	0.385185	0.188773	0.0716205	Ortholog(s) have inositol phosphoceramide synthase regulator activity, role in inositol phosphoceramide metabolic process and inositol phosphoceramide synthase complex, integral component of Golgi membrane localization
C1_10970W	C1_10970W		0.163178	0.275739	-0.24665	-0.23486	1	0.469283	0.44801	0.446814	Putative nucleolar protein with a predicted role in pre-rRNA processing; Hap43-induced gene; repressed in core stress response
C1_10980W	C1_10980W		-0.26681	-0.390771	-0.156914	0.444261	1	0.518772	0.773606	0.33891	Protein of unknown function; induced by alpha pheromone in SpiderM medium
C1_10990C	RTG3		0.00314098	0.000399635	0.0493939	0.455693	1	1	0.669458	2.17644e-06	Transcription factor with bZIP motif involved in regulation of galactose catabolism genes; as result of transcriptional rewiring, performs role analogous to Gal4p in S. cerevisiae; regulates carbon source-dependent stress response
C1_11000C	C1_11000C		0.140412	0.261489	-0.107015	1.30037	1	0.456749	0.739766	6.93063e-07	Protein with a role in nucleolar integrity and processing of pre-rRNA; mutation confers hypersensitivity to 5-fluorocytosine (5-FC), 5-fluorouracil (5-FU), and tubercidin (7-deazaadenosine); Hap43-induced; Spider biofilm induced
C1_11010C	C1_11010C		-0.0945968	0.0583295	0.957902	2.16666	1	0.733287	1.2564e-16	6.68946e-82	Putative ortholog of S. cerevisiae Pex32 a peroxisomal integral membrane protein with a role in negative regulation of peroxisome size; Hap43-repressed gene
C1_11020W	C1_11020W		0.0922473	0.201694	0.569189	0.313276	1	0.208748	1.4951e-05	0.0176431	Protein similar to ferric reductase Fre10p; possibly an essential gene, disruptants not obtained by UAU1 method
C1_11030W	RPL82		0.0296222	-0.0384537	0.423668	-0.931133	1	0.868085	0.00482236	1.00611e-10	Predicted ribosomal protein; genes encoding cytoplasmic ribosomal subunits, translation factors, and tRNA synthetases are downregulated upon phagocytosis by murine macrophage
C1_11040W	RPL29		-0.00945782	-0.241187	-0.20182	-0.979249	1	0.0621514	0.0822606	7.56553e-20	Ribosomal protein L29; induced upon germ tube formation; colony morphology-related gene regulation by Ssn6; intron in 5'-UTR; Spider biofilm repressed
C1_11050W	C1_11050W		-0.113982	-0.268531	0.330812	-2.97328	1	0.416484	0.228922	5.38424e-27	Predicted single-stranded nucleic acid binding protein; flow model biofilm induced
C1_11060C	RPL2		0.0362286	-0.142327	0.0799367	-0.468926	1	0.271816	0.498616	4.70263e-06	Putative 60S ribosomal protein L2; Hap43-induced gene; repressed in infected rabbit kidney in SC5314, but not NGY152, strain background; Spider biofilm repressed
C1_11070W	PET127		-0.180261	-0.797572	-0.124684	-1.55193	1	0.000906917	0.621491	5.07418e-13	Protein with a predicted role in 5'-end processing of mitochondrial RNAs; ortholog of S. cerevisiae Pet127; Hap43-induced; rat catheter and Spider biofilm induced
C1_11080W	C1_11080W		0.119335	0.34019	0.521539	-0.0828691	1	2.22037e-06	3.00935e-15	0.238259	Putative 6-phosphofructo-2-kinase; catalyzes synthesis of fructose-2,6-bisphosphate; Hap43-repressed; flow model, rat catheter and Spider biofilm induced
C1_11090C	C1_11090C		-0.0368999	-0.121905	-0.00706098	0.542076	1	0.282048	0.954786	8.92175e-10	Ortholog(s) have role in mRNA 3'-end processing, mRNA polyadenylation, pre-mRNA cleavage required for polyadenylation and mRNA cleavage and polyadenylation specificity factor complex, nuclear chromatin, nucleus localization
C1_11100W	C1_11100W		-0.139526	0.202295	-0.165447	1.86452	1	0.334516	0.369689	1.7026e-31	Ortholog(s) have acireductone dioxygenase (Ni2+-requiring) activity and role in L-methionine salvage from methylthioadenosine
C1_11110C	C1_11110C		0.0213905	-0.0868047	-0.0941111	0.0727853	1	0.643022	0.538235	0.617133	Ortholog(s) have tubulin binding activity, role in tubulin complex assembly and cytoplasm, prefoldin complex localization
C1_11120C	C1_11120C		0.00374361	-0.117473	-0.877203	-0.633154	1	0.35353	3.34868e-19	8.50339e-11	Protein similar to S. cerevisiae Gvp36p; transposon mutation affects filamentous growth
C1_11130W	FGR16		-0.022432	-0.0382803	0.359393	-0.787755	1	0.874325	0.0221306	2.62366e-07	Protein lacking an ortholog in S. cerevisiae; transposon mutation affects filamentous growth; fluconazole-downregulated
C1_11140W	C1_11140W		-0.0200525	0.140051	0.725245	0.898725	1	0.171356	1.60214e-18	2.60314e-28	Ortholog(s) have enzyme regulator activity, role in cellular calcium ion homeostasis, glycosphingolipid biosynthetic process and integral component of endoplasmic reticulum membrane localization
C1_11150W	C1_11150W		0.120621	0.780265	1.27554	1.21347	1	7.57031e-12	6.08224e-33	2.68293e-30	Ortholog(s) have role in proteasome regulatory particle assembly and cytoplasm, cytosol, nucleus localization
C1_11160C	C1_11160C		0.0297964	-0.162781	0.151596	0.15409	1	0.428759	0.389313	0.35634	Ortholog(s) have protein tag activity
C1_11170W	WBP1		-0.0202307	-0.0987829	-0.0877465	-0.26963	1	0.155931	0.155281	2.16727e-06	Putative oligosaccharyltransferase subunit; Spider biofilm repressed
C1_11180C	C1_11180C		0.309431	0.504193	-0.597869	0.212886	1	0.536222	0.420816	0.757514	C/D box small nucleolar RNA (snoRNA)
C1_11190W	ARL3		0.0929857	0.419267	-0.167002	0.43569	1	0.00344221	0.233616	0.000639305	Putative Ras superfamily GTPase; induced by nitric oxide independent of Yhb1p
C1_11200W	C1_11200W		0.137094	-0.000977113	-0.565441	-0.611468	1	1	0.000268706	5.6765e-05	Predicted mucin-like protein; ketoconazole-induced; fluconazole-repressed; induced in cyr1 mutant; colony morphology-related gene regulation by Ssn6; flow model biofilm induced; Spider biofilm induced
C1_11210C	HAP43		-0.0276504	-0.33741	0.325247	-0.612804	1	0.00394855	0.00223528	2.66919e-09	CCAAT-binding factor-dependent transcription factor; repressor; also called CAP2; required for low iron response; similar to bZIP transcription factor AP-1; repressed by Sfu1; ciclopirox olamine induced; rat catheter, Spider biofilm induced
C1_11220C	TIM50		-0.0189057	-0.136584	-0.299962	-1.03998	1	0.40132	0.0215913	2.76769e-17	Predicted component of the Translocase of the Inner Mitochondrial membrane (TIM23 complex); involved in mitochondrial protein import; Spider biofilm repressed
C1_11230W	FGR39		-0.192784	-0.726442	-0.548372	-0.326365	1	0.00484362	0.0215728	0.168184	Protein lacking an ortholog in S. cerevisiae; transposon mutation affects filamentous growth
C1_11240C	CHO1		-0.0573525	0.202304	-0.4765	0.770554	1	0.377765	0.00966757	1.21697e-05	Putative phosphatidylserine synthase; ortholog of S. cerevisiae CHO1; transposon mutation affects filamentous growth; regulated by Nrg1, Tup1
C1_11250W	C1_11250W		-0.0791569	-0.164386	-0.279383	-0.184643	1	0.172605	0.00653227	0.0693254	Microtubule-binding protein of the cortical microtubule; delays exit from mitosis when the spindle is abnormally oriented; Spider biofilm repressed
C1_11260C	C1_11260C		-0.0125025	0.353457	-1.27252	-1.2407	1	0.260154	1.48269e-06	1.66598e-06	Putative adhesin-like protein
C1_11270W	C1_11270W		0.0804853	0.489397	-0.0207715	1.4081	1	0.00175701	0.908411	7.17915e-25	Cell wall protein; induced in core stress response and core caspofungin response; iron-regulated; amphotericin B, ketoconazole, and hypoxia induced; regulated by Cyr1, Ssn6; induced in oralpharyngeal candidasis; Spider biofilm repressed
C1_11280W	C1_11280W		0.155058	0.595154	0.308692	0.453794	1	1.74702e-05	0.0207339	0.000376543	Ortholog(s) have U6 snRNA binding activity and role in mRNA cis splicing, via spliceosome, mRNA splicing, via spliceosome
C1_11290W	C1_11290W		0.0351096	-0.0561313	0.160279	1.25541	1	0.749048	0.222479	1.81445e-28	Has domain(s) with predicted FMN binding, catalytic activity, oxidoreductase activity and role in oxidation-reduction process
C1_11300C	C1_11300C		0.0803543	0.375885	0.0165396	0.611898	1	2.95493e-05	0.878527	4.24477e-14	Ortholog(s) have RNA binding, first spliceosomal transesterification activity, role in mRNA 5'-splice site recognition and U5 snRNP localization
C1_11310C	PSP1		0.142021	0.32961	0.0376684	0.484841	1	0.0330272	0.819867	0.000255253	Protein repressed during the mating process
C1_11320C	C1_11320C		0.0987587	0.61114	-1.55739	0.482613	1	0.36778	0.0040074	0.39049	Protein of unknown function; hypoxia, Hap43-repressed; ketoconazole induced; induced in oralpharyngeal candidasis; 16h flow model biofilm repressed, late-stage flow model biofilm induced; rat catheter and Spider biofilm induced
C1_11330C	SMT3		-0.0376292	-0.47978	-0.686939	-1.48036	1	0.0113377	4.38706e-05	9.96004e-20	SUMO, small ubiquitin-like protein; Smt3p-conjugated proteins localize to septation site and mother side of bud neck; C. albicans septins appear not to be Smt3p-modified, in contrast to S. cerevisiae septins
C1_11340W	PRM1		-0.162803	-0.836077	-0.906565	-0.813053	1	0.000536574	4.29754e-05	0.000190782	Putative membrane protein with a predicted role in membrane fusion during mating; Hap43p-repressed gene; protein induced during the mating process
C1_11350C	TOS4		0.081919	-0.15299	-1.21739	-1.87237	1	0.380354	8.08065e-20	1.62791e-45	Putative fork-head transcription factor; rat catheter and Spider biofilm repressed
C1_11360W	RPL37B		0.0431827	-0.0891132	0.0739149	-0.804498	1	0.508703	0.51868	2.10851e-16	Ribosomal protein L37; Hap43-induced; Spider biofilm repressed
C1_11370C	C1_11370C		0.00449417	0.364828	1.35987	0.316161	1	0.00637585	4.66428e-32	0.00813598	Essential protein required for the DNA integrity checkpoint pathway; Spider biofilm induced
C1_11380W	NEP1		-0.0473855	-0.0263347	1.01267	-0.279723	1	0.928137	1.8531e-09	0.109899	Ortholog(s) have rRNA (pseudouridine) methyltransferase activity
C1_11390W	C1_11390W		0.498654	-0.305927	0.609008	-0.692263	1	0.630138	0.202492	0.150641	Ortholog of C. dubliniensis CD36 : Cd36_10680, Debaryomyces hansenii CBS767 : DEHA2E14058g, Pichia stipitis Pignal : PICST_29620 and Candida guilliermondii ATCC 6260 : PGUG_03306
C1_11400C	GIN4		-0.0288158	-0.32766	-0.239747	-1.22752	1	0.110481	0.197261	3.53932e-13	Autophosphorylated kinase; role in pseudohyphal-hyphal switch and cytokinesis; phosphorylates Cdc11p on S395; necessary for septin ring within germ tube but not for septin band at mother cell junction; physically associates with septins
C1_11410C	C1_11410C		-0.219062	-2.51849	-0.572013	-1.25996	1	0.00072517	0.438573	0.0609438	Predicted ORF from original SGTC Assembly 19 annotation, removed from the reduced ORF set by the SGTC; subsequently reinstated in Assembly 21 based on comparative genome analysis
C1_11420W	KRR1		0.159398	-0.540739	-0.837257	0.213765	1	0.250638	0.0345052	0.605848	Putative nucleolar protein; repressed benomyl treatment or in an azole-resistant strain that overexpresses MDR1; F-12/CO2 early biofilm induced
C1_11430W	C1_11430W		-0.0203163	-0.68975	-0.729889	0.833152	1	1.95447e-06	7.38326e-08	1.71485e-10	Protein of unknown function; mRNA binds She3
C1_11440C	GIN1		-0.0928382	-0.544323	-0.419132	-1.28782	1	0.00773679	0.0260782	4.44868e-13	Protein involved in regulation of DNA-damage-induced filamentous growth; putative component of DNA replication checkpoint; ortholog of S. cerevisiae Mrc1p, an S-phase checkpoint protein; Hap43p-induced gene
C1_11450C	SAM2		-0.102944	-0.173233	-0.730565	0.0415076	1	0.281066	1.13583e-08	0.773413	S-adenosylmethionine synthetase; localizes to surface of hyphae, not yeast cells; alkaline, Hog1-induced; farnesol-downregulated; F-12/CO2 early biofilm induced; Spider biofilm repressed
C1_11470C	DPP1		-0.00880612	-0.476215	-0.43097	-0.154784	1	0.000306197	0.000437214	0.215636	Putative diacylglycerol pyrophosphate phosphatase of diacylglycerol production for phospholipid biosynthesis; downregulation correlates with clinical development of fluconazole resistance
C1_11480W	PHO84		-0.496994	0.894477	-1.37183	-1.62597	1	0.0506248	0.000694684	3.85812e-05	High-affinity phosphate transporter; transcript regulated by white-opaque switch; Hog1, ciclopirox olamine or alkaline induced; caspofungin, stress repressed; required for normal TORC1 function
C1_11490C	BTA1		0.382099	0.192135	-0.121142	-0.0705604	1	0.813343	0.860248	0.910389	Ortholog of C. dubliniensis CD36 : Cd36_10780, C. parapsilosis CDC317 : CPAR2_208080, C. auris B8441 : B9J08_003841 and Candida tenuis NRRL Y-1498 : CANTEDRAFT_120956
C1_11500C	ARO7		-0.000933995	0.331862	0.10543	0.4192	1	0.00138854	0.309343	5.76563e-06	Putative chorismate mutase; fungal-specific (no human or murine homolog); alkaline upregulated
C1_11510C	C1_11510C		0.0978802	-0.10197	0.805064	0.450289	1	0.590336	2.8931e-09	0.000934915	Putative DnaJ-like molecular chaperone; Spider biofilm induced
C1_11520C	ZCF3		0.151302	0.567687	1.16009	-0.16335	1	2.12348e-07	6.85944e-31	0.124946	Zn(II)2Cys6 domain transcription factor; required for filamentous growth, resistance to rapamycin and flucytosine; possibly an essential gene, disruptants not obtained by UAU1 method; Hap43-repressed; Spider and flow model biofilm induced
C1_11530C	C1_11530C		-0.189352	0.103027	4.23478	7.02748	1	0.904656	2.8949e-16	3.3324e-43	Ortholog(s) have sulfonate dioxygenase activity and role in sulfur compound catabolic process
C1_11540C	CTA3		0.0056518	-0.0421738	-0.13196	-0.375579	1	0.70935	0.115018	1.33687e-06	Protein similar to S. cerevisiae Ede1p, which is involved in endocytosis; activates transcription in 1-hybrid assay in S. cerevisiae
C1_11550W	GAR1		0.0506316	-0.230785	-0.821114	-0.5935	1	0.361287	3.60541e-05	0.00261309	Putative H/ACA snoRNP pseudouridylase complex protein; mutation confers hypersensitivity to tubercidin (7-deazaadenosine); macrophage/pseudohyphal-induced; Spider biofilm repressed
C1_11560C	C1_11560C		-0.0586482	-0.239702	1.93696	2.58435	1	0.252423	1.43894e-32	7.74377e-58	Has domain(s) with predicted GTP binding activity
C1_11570W	C1_11570W		0.0106978	-0.194791	3.11616	3.58818	1	0.343712	6.6433e-99	4.73573e-132	Ortholog of S. cerevisiae : YJR112W-A, C. glabrata CBS138 : CAGL0C04829g, C. dubliniensis CD36 : Cd36_10860, C. parapsilosis CDC317 : CPAR2_203700 and C. auris B8441 : B9J08_001575
C1_11580W	C1_11580W		0.00524135	-0.106101	3.51252	4.89724	1	0.724584	6.07284e-68	6.34105e-132	Protein of unknown function; transcript upregulated by benomyl treatment
C1_11590W	PLD1		0.0150619	0.216456	-0.26411	-0.236674	1	0.0321995	0.00315341	0.00695608	Phospholipase D1; required for phosphatidic acid and for most diacylglycerol production; required for wild-type mouse virulence, but not rat oral virulence; mutant defect in hyphal growth on solid substrates; similar to S. cerevisiae Spo14p
C1_11600W	C1_11600W		-0.067911	-0.0356034	-0.130065	0.0363567	1	0.678252	0.0398633	0.578501	Ortholog(s) have COPII adaptor activity and role in endoplasmic reticulum to Golgi vesicle-mediated transport, fungal-type cell wall organization, protein retention in Golgi apparatus
C1_11610C	C1_11610C		0.0875272	0.497265	0.0376626	4.96358	1	0.00275429	0.840298	1.0641e-268	Protein similar to A. nidulans CysA serine O-trans-acetylase; suggests that C. albicans uses an O-acetyl-serine (OAS) pathway of sulfur assimilation; F-12/CO2 early biofilm induced; Spider biofilm induced
C1_11620W	C1_11620W		-0.088181	-0.0881915	-0.352808	2.5295	1	0.739145	0.0700136	7.45721e-49	Ortholog of S. cerevisiae Yft2 required for normal ER membrane biosynthesis; Hap43-repressed gene
C1_11630C	FUS1		-0.0812619	-0.545891	-0.266439	-0.113867	1	0.0725028	0.351032	0.686858	Membrane protein required for mating; ortholog of S. cerevisiae Fus1; transcript induced by Cph1 in cells homozygous for the MTLa locus; alpha factor induced
C1_11640C	DPP2		-0.0812172	-0.291945	-0.711387	-0.201878	1	0.0194611	6.73916e-11	0.069623	Protein similar to S. cerevisiae pyrophosphate phosphatase Lpp1p; possible role in farnesol biosynthesis
C1_11650W	EGD1		0.0459441	-0.072409	-0.189362	-0.591551	1	0.406332	0.00611033	2.04584e-19	Putative GAL4 DNA-binding enhancer protein; soluble protein in hyphae; biofilm induced; macrophage/pseudohyphal-induced; equal level of protein in exponential and stationary growth phase yeast cultures; Spider biofilm repressed
C1_11660W	GAD1		0.0437814	0.840916	-1.09611	-0.674668	1	9.63109e-08	8.46896e-14	4.32405e-06	Putative glutamate decarboxylase; alkaline, macrophage-downregulated gene; amphotericin B induced; induced by Mnl1 under weak acid stress; stationary phase enriched protein; rat catheter biofilm repressed
C1_11670W	C1_11670W		0.148972	0.146122	-0.0212856	-0.686822	1	0.58386	0.932943	0.000364436	Protein of unknown function; induced in core stress response; Gcn2 and Gcn4 regulated; flow model biofilm induced; Spider biofilm induced
C1_11680C	C1_11680C		0.14709	-0.0748056	1.12722	0.409705	1	0.81504	4.33271e-08	0.0535375	Ortholog of C. dubliniensis CD36 : Cd36_10990, C. parapsilosis CDC317 : CPAR2_804585, C. auris B8441 : B9J08_000968 and Candida tenuis NRRL Y-1498 : cten_CGOB_00256
C1_11690W	C1_11690W		0.188175	0.546511	3.1035	1.70391	1	0.0123228	1.6562e-62	8.09985e-20	GATA-like transcription factor; oral infection induced; mutant has reduced capacity to damage oral epithelial cells; regulated by Gcn2 and Gcn4; Spider biofilm induced
C1_11700C	MRF1		0.0785051	0.847576	4.45835	4.5626	1	4.00394e-05	1.03695e-130	3.23344e-137	Putative mitochondrial respiratory protein; induced by farnesol, benomyl, nitric oxide, core stress response; oxidative stress-induced via Cap1; stationary-phase enriched protein; Spider biofilm induced
C1_11710C	C1_11710C		-1.7847	0.246703	3.20127	2.84363	0.733204	0.723877	1.89486e-12	3.17019e-10	Ortholog of C. dubliniensis CD36 : Cd36_11020 and Candida albicans WO-1 : CAWG_00266
C1_11720W	C1_11720W		0.0952035	-0.212146	-0.455207	-1.10667	1	0.191731	0.000975393	3.7174e-16	Ortholog of Candida albicans WO-1 : CAWG_00265
C1_11730W	C1_11730W		0.0164708	-0.306574	-0.315456	-0.762484	1	7.73441e-05	1.06599e-05	6.07381e-28	Protein with SEL-1 like protein domain; early-stage flow model biofilm induced
C1_11740W	C1_11740W		0.00692833	0.088528	0.153166	0.298283	1	0.514882	0.158043	0.00308012	Ortholog of Pichia stipitis Pignal : PICST_30878, Candida tropicalis NEW ASSEMBLY : CTRG1_01052, Spathaspora passalidarum NRRL Y-27907 : SPAPADRAFT_60017 and Candida guilliermondii ATCC 6260 : PGUG_05223
C1_11750W	AVT4		-0.0852189	-0.445091	-0.112634	-0.0137031	1	0.00126252	0.420419	0.924776	Putative vacuolar transporter of large neutral amino acids; induced by alpha pheromone in SpiderM medium
C1_11760C	C1_11760C		-0.0337186	-0.0816296	-0.481052	-0.487853	1	0.387821	4.63795e-11	1.44937e-11	Protein of unknown function; Spider biofilm repressed
C1_11770C	C1_11770C		-0.0710722	-0.11933	-0.128608	-0.491079	1	0.515502	0.399483	0.000292292	Protein of unknown funtion; S. cerevisiae ortholog Svl3 plays a role in endocytosis and is localized to the bud neck; Spider biofilm induced
C1_11780W	C1_11780W		0.131818	0.0691017	-0.0604074	-1.38507	1	0.884335	0.875187	1.78918e-05	H/ACA box small nucleolar RNA (snoRNA)
C1_11790W	C1_11790W		-0.0284592	-0.242444	0.654272	0.539218	1	0.151433	2.65792e-06	9.20759e-05	Thymidylate kinase of unknown role; forms a dimer; potential target for antifungal drugs
C1_11800C	C1_11800C		0.00232336	-0.0162596	-0.547075	-0.278207	1	0.964715	0.00439852	0.149686	Ortholog(s) have AP-2 adaptor complex, clathrin-coated vesicle localization
C1_11810W	CAS1		0.111435	0.28261	0.353732	1.18754	1	0.0755923	0.0107996	1.21277e-19	Putative transcription factor with Ku70/Ku80 beta-barrel DNA-binding motif; involved in telomerase regulation and telomere protection; mutation causes marginal increase in caspofungin sensitivity
C1_11820W	tY(GUA)1		-4.23909	0.0313504	-0.0544038	2.12725	1	0.99971	0.992538	0.444935	tRNA-Tyr, predicted by tRNAscan-SE; GUA anticodon
C1_11830W	tY(GUA)4		-1.21377	-1.21089	0.98145	-1.08139	1	0.884387	0.881776	0.857134	tRNA-Tyr, predicted by tRNAscan-SE; GUA anticodon
C1_11850W	C1_11850W		0.0851072	0.383373	0.38559	0.318552	1	0.0428156	0.0221665	0.0543492	Protein of unknown function; Hap43-repressed gene; mRNA binds to She3; repressed in hyphae; Efg1 and Efh1 regulated; 5'-UTR intron; induced by Mnl1 under weak acid stress; rat catheter biofilm induced
C1_11860W	C1_11860W		-0.0405271	-0.39131	-0.823403	-1.34156	1	0.00129203	2.86352e-14	2.68076e-36	Predicted essential RNA-binding G protein; ortholog an effector of mating response pathway in S. cerevisiae; mainly associated with nuclear envelope and ER; flow model and Spider biofilm repressed
C1_11870W	MUP1		0.0839729	-0.38212	1.10948	1.80109	1	0.0582576	6.80309e-11	3.93842e-27	High affinity methionine permease; required for morphogenesis; alkaline upregulated by Rim101; Spider biofilm induced
C1_11880W	C1_11880W		-0.0276244	-0.291711	0.0762214	-1.23555	1	0.0412374	0.593285	1.66973e-24	Ortholog(s) have structural constituent of ribosome activity and mitochondrial large ribosomal subunit localization
C1_11890W	C1_11890W		-0.0449617	-0.0535659	-0.533984	0.0913474	1	0.792626	0.000114682	0.534523	Protein of unknown function; Spider biofilm induced
C1_11900C	C1_11900C		-0.106651	0.256226	0.102443	0.816624	1	0.191241	0.585248	2.28918e-07	Ortholog(s) have role in DNA recombination, nuclear-transcribed mRNA catabolic process, 3'-5' exonucleolytic nonsense-mediated decay, protein ubiquitination and cytoplasm, nucleolus, nucleus, polysome localization
C1_11910W	C1_11910W		-0.0993775	-0.129021	-0.430677	0.591598	1	0.423346	0.000745223	9.35616e-07	Putative nuclear pore-associated protein; Hap43p-induced gene; induced upon low-level peroxide stress; possibly an essential gene, disruptants not obtained by UAU1 method
C1_11920W	C1_11920W		0.10881	0.299152	-0.154305	0.584766	1	0.000247852	0.0498267	8.54525e-16	Ortholog(s) have ATPase activator activity, protein binding, bridging activity and role in late endosome to vacuole transport, late endosome to vacuole transport via multivesicular body sorting pathway
C1_11930W	C1_11930W		0.00773606	0.128879	-0.173003	-0.522301	1	0.111117	0.0140803	5.52044e-15	Ortholog of S. cerevisiae : SKG3, C. dubliniensis CD36 : Cd36_11180, C. parapsilosis CDC317 : CPAR2_206250, C. auris B8441 : B9J08_005263 and Debaryomyces hansenii CBS767 : DEHA2E13794g
C1_11940C	C1_11940C		-0.221861	-0.287625	-0.517026	-0.486679	1	0.206185	0.00746049	0.00963582	Protein of unknown function; Hap43-induced gene
C1_11950W	C1_11950W		-0.232919	-0.600569	-0.802162	0.917746	1	0.00537689	3.58186e-05	1.0166e-06	Protein of unknown function; rat catheter biofilm induced
C1_11960C	C1_11960C		0.0326325	0.00120398	0.228115	0.163666	1	0.999403	0.0168838	0.0825588	Ortholog of S. cerevisiae : YPR170W-B, C. glabrata CBS138 : CAGL0I06457g, C. dubliniensis CD36 : Cd36_72650, C. parapsilosis CDC317 : CPAR2_805190 and Candida tenuis NRRL Y-1498 : CANTEDRAFT_99722
C1_11970C	C1_11970C		-0.0914748	0.231994	0.441034	0.190973	1	0.0126379	6.53019e-08	0.0213328	Ortholog of C. dubliniensis CD36 : Cd36_11210, C. parapsilosis CDC317 : CPAR2_805180, C. auris B8441 : B9J08_002727 and Candida tenuis NRRL Y-1498 : CANTEDRAFT_116279
C1_11980W	MED10		0.0739762	0.293863	0.353169	1.58158	1	0.0136858	0.000978654	3.37229e-57	RNA polymerase II mediator complex subunit; possibly an essential gene, disruptants not obtained by UAU1 method
C1_11990W	C1_11990W		0.0303376	-0.606249	-0.461272	-1.91106	1	0.00636416	0.0245387	1.17883e-22	Putative cell wall adhesin-like protein; repressed in core caspofungin response and by alpha pheromone in SpiderM medium; transcript reduced in ace2 mutant; flow model, rat catheter and Spider biofilm repressed
C1_12000C	C1_12000C		0.218476	-0.721624	-0.325985	0.721189	1	0.0163861	0.252912	0.00411117	Planktonic growth-induced gene
C1_12010C	KIP4		-0.159922	-1.18653	-1.45468	-1.21178	1	4.46943e-31	7.85368e-47	3.71968e-34	S. cerevisiae Smy1 ortholog; Tn mutation affects filamentous growth; filament induced; has Mob2-dependent hyphal regulation; regulated by Nrg1, Tup1; oralpharyngeal candidasis induced; Spider biofilm induced; flow model biofilm repressed
C1_12020W	C1_12020W		0.0123691	1.01581	1.44649	2.64438	1	0.100249	0.00642793	8.5225e-08	Dubious open reading frame
C1_12030W	SER33		0.0598572	0.425795	0.982185	0.376877	1	0.00133026	7.16067e-17	0.00158488	Predicted enzyme of amino acid biosynthesis; Gcn4p-regulated; upregulated in biofilm; protein present in exponential and stationary growth phase yeast cultures; S. cerevisiae ortholog is Gcn4p regulated
C1_12040W	C1_12040W		0.619529	2.08394	3.26198	2.42166	1	0.000721022	2.0758e-09	1.02231e-05	Ortholog of C. dubliniensis CD36 : Cd36_11270 and Candida albicans WO-1 : CAWG_00238
C1_12050W	RPN2		-0.0127231	0.3615	-0.0252889	-0.0392661	1	2.66425e-07	0.750533	0.58551	Putative 26S proteasome subunit; transcript regulated by Mig1; caspofungin repressed; regulated by Gcn2 and Gcn4; gene used for strain identification by multilocus sequence typing
C1_12060C	C1_12060C		-0.0129623	0.662108	4.61389	4.49708	1	3.67414e-08	0	0	Ortholog of C. dubliniensis CD36 : Cd36_11290, C. parapsilosis CDC317 : CPAR2_805090, C. auris B8441 : B9J08_005277, Pichia stipitis Pignal : PICST_28850 and Candida guilliermondii ATCC 6260 : PGUG_02709
C1_12070C	C1_12070C		0.214529	0.726434	4.44791	4.31589	1	2.88345e-11	0	0	Protein of unknown function; induced by nitric oxide
C1_12080W	LCB4		-0.0392122	0.237143	2.81241	1.85629	1	0.0457559	5.52715e-186	3.10953e-81	Putative sphingosine kinase; Tac1p-regulated expression; rat catheter biofilm induced
C1_12090C	C1_12090C		-0.699969	0.0616154	1.96609	0.606515	1	0.93308	1.03717e-06	0.159551	Protein of unknown function; Hap43-repressed gene; induced by alpha pheromone in SpiderM medium
C1_12100C	PXA2		0.0429322	0.00435267	-0.127061	1.62201	1	0.993275	0.535999	1.09952e-20	Putative peroxisomal, half-size adrenoleukodystrophy protein (ALD or ALDp) subfamily ABC transporter; Gcn4p-regulated
C1_12110C	C1_12110C		0.0499595	-0.309921	0.0438594	0.827751	1	0.043705	0.783207	6.26245e-11	Protein of unknown function; repressed by nitric oxide
C1_12120W	C1_12120W		0.102836	0.0491616	0.208574	0.204653	1	0.868437	0.315024	0.301284	Has domain(s) with predicted ATP binding, protein kinase activity, protein tyrosine kinase activity and role in protein phosphorylation
C1_12130C	ZCF30		0.135885	0.254492	0.624847	1.90886	1	0.10953	2.86894e-06	3.98978e-50	Predicted Zn(II)2Cys6 transcription factor; mutants are viable; repressed by fluphenazine; Spider biofilm induced
C1_12140W	C1_12140W		-0.217591	-0.417321	-0.675788	1.25813	1	0.0114138	4.08793e-06	2.83717e-19	Has domain(s) with predicted cofactor binding activity
C1_12150C	C1_12150C		0.0131653	0.31585	1.62399	2.62477	1	0.177532	4.99575e-18	3.64946e-46	Ortholog(s) have role in macroautophagy and phagophore assembly site localization
C1_12160W	MSO1		0.0510045	-0.103229	-0.33961	0.848061	1	0.63273	0.0352069	1.96199e-08	Putative secretory protein involved in S. cerevisiae sporulation; repressed during pseudohyphal growth in the presence of lysed macrophages; Hap43-repressed; Spider biofilm induced
C1_12170C	C1_12170C		0.0660372	0.0600475	0.169329	0.584774	1	0.582139	0.0412346	3.08813e-14	Has domain(s) with predicted protein tyrosine phosphatase activity
C1_12180C	C1_12180C		-0.00478633	0.137522	0.187372	0.472826	1	0.25993	0.0702771	1.00303e-06	Protein of unknown function; Hap43-repressed gene
C1_12190W	BUL4		0.256322	1.32043	3.24361	1.17314	1	1.06766e-07	3.59362e-46	3.69353e-07	Protein with a predicted BUL1 N-terminal and C-terminal domains; Bul1 binds the ubiquitin ligase Rsp5 in S. cerevisiae; Hap43-repressed gene; rat catheter biofilm induced
C1_12200W	MCD4		-0.0519922	0.230581	0.954318	0.378547	1	0.129595	2.14236e-14	0.00280707	Mannose-ethanolamine phosphotransferase, essential gene involved in GPI anchor biosynthesis
C1_12210W	TRP3		0.140678	0.928577	2.31507	-0.415414	1	6.30588e-05	1.11992e-28	0.0560348	Putative bifunctional enzyme with predicted indole-3-glycerol-phosphate synthase and anthranilate synthase activities; regulated by Gcn2p and Gcn4p
C1_12220W	CDC6		-0.17205	-1.04052	-1.0031	-1.36206	1	1.57435e-15	1.37446e-15	8.71952e-28	Putative ATP-binding protein with a predicted role in DNA replication; member of conserved Mcm1p regulon; periodic mRNA expression, peak at cell-cycle M/G1 phase
C1_12230W	SNT1		-0.00298646	-0.220768	-0.078562	-0.434593	1	0.13008	0.576536	0.00032448	Ortholog of S. cerevisiae Snt1; an NAD-independent histone deacetylase; heterozygous transposon mutation affects filamentous growth; null mutants are viable
C1_12240C	C1_12240C		-0.00843403	0.331456	1.22828	2.61299	1	0.000378923	2.68088e-50	1.51446e-227	Predicted alanine-tRNA ligase; oxidative stress-induced via Cap1
C1_12250C	C1_12250C		-0.00592679	0.21238	0.521422	0.235848	1	0.104856	2.17644e-06	0.0346308	Ortholog of C. dubliniensis CD36 : Cd36_11490, C. parapsilosis CDC317 : CPAR2_701040, C. auris B8441 : B9J08_003931 and Candida tenuis NRRL Y-1498 : CANTEDRAFT_104365
C1_12260W	VPH2		-0.0455268	-0.1432	-0.108549	-0.131579	1	0.569433	0.612619	0.507319	Protein required for for proper vacuolar ATPase assembly and vacuolar functions
C1_12270W	SRT1		-0.172369	-0.364821	0.0971899	0.0876915	1	0.00184536	0.40715	0.431487	Ortholog(s) have dehydrodolichyl diphosphate synthase activity, prenyltransferase activity, role in dolichol biosynthetic process, protein glycosylation and dehydrodolichyl diphosphate synthase complex, lipid droplet localization
C1_12280C	C1_12280C		-0.096618	-0.427075	0.0501719	-1.43718	1	0.00169594	0.732204	2.07536e-32	Putative mitochondrial ribosomal protein of the large subunit; Hap43-induced; mutants are viable; protein level decreases in stationary phase
C1_12290C	RBD1		-0.0159893	0.0110012	-0.0543789	0.380217	1	0.924698	0.485395	1.34642e-08	Rhomboid-like protein; similar to putative intramembrane serine proteases; role in filamentous growth; Gcn4-regulated; caspofungin repressed; Spider biofilm induced
C1_12300W	C1_12300W		0.953207	-0.5089	-0.30726	-0.306323	1	0.853598	0.890601	0.881305	Ortholog of Candida albicans WO-1 : CAWG_00211
C1_12310C	CSI2		0.227828	0.314998	-0.48456	-0.0573095	1	0.436429	0.144137	0.874307	Putative 66S pre-ribosomal particle component; Hap43-induced; essential for growth; transposon mutation affects filamentous growth; Spider biofilm induced
C1_12320C	ATP19		-0.0907599	-0.1041	-0.311547	-0.417048	1	0.350906	0.000462033	1.43529e-06	Subunit k of the mitochondrial F1F0 ATP synthase; a large enzyme complex required for ATP synthesis; Spider biofilm repressed
C1_12330W	C1_12330W		-1.14378	-0.661028	0.828225	0.780457	1	0.355985	0.144686	0.154108	Protein of unknown function; flow model biofilm induced
C1_12340C	MRPS9		-0.0138846	-0.139808	-0.0251069	-1.10478	1	0.293576	0.850964	2.3044e-26	Mitochondrial ribosomal protein S9; has N-terminal mitochondrial targeting signal and an S9 consensus motif; overexpression in S. cerevisiae causes respiratory defect that is reversible upon cessation of C. albicans gene expression
C1_12350W	C1_12350W		-0.00214943	-0.286107	-0.414278	-0.761216	1	0.172131	0.0208696	8.5076e-06	Ortholog(s) have 3'-5'-exoribonuclease activity, Ran GTPase binding, endoribonuclease activity, exoribonuclease activity, ribonuclease activity, tRNA binding activity
C1_12360C	RIB3		-0.00590705	-0.503293	-0.0352829	1.31495	1	0.00181266	0.845749	1.24295e-20	3,4-Dihydroxy-2-butanone 4-phosphate synthase; homodimeric enzyme of riboflavin biosynthesis; converts ribulose 5-phosphate to L-3,4-dihydroxy-2-butanone 4-phosphate; transcription regulated on yeast-hyphal switch, macrophage interaction
C1_12370W	C1_12370W		0.105606	-0.128977	0.557144	1.37852	1	0.276058	2.66538e-09	2.82174e-52	Chaperone component; involved in assembly of alpha subunits into the 20S proteasome; flow model biofilm induced
C1_12380C	WRS1		0.0106228	0.218613	0.601652	0.0109367	1	0.12975	5.55034e-07	0.938105	Putative tRNA-Trp synthetase; genes encoding ribosomal subunits, translation factors, tRNA synthetases are downregulated upon phagocytosis by murine macrophages
C1_12390C	RPL27A		0.0396485	-0.192287	0.0218161	-0.594448	1	0.142657	0.875414	2.86011e-08	Ribosomal protein L27; Spider biofilm repressed
C1_12400C	C1_12400C		0.136761	0.190748	0.296413	0.386524	1	0.0978284	0.00283732	5.63098e-05	Ortholog of Candida albicans WO-1 : CAWG_00201
C1_12410C	PKH2		0.0290323	0.15349	0.127177	0.140604	1	0.175994	0.209463	0.145287	Putative serine/threonine protein kinase; predicted role in sphingolipid-mediated signaling pathway that controls endocytosis; mRNA binds She3 and is localized to hyphal tips
C1_12420C	C1_12420C		0.0579808	0.0548922	0.0422086	0.238369	1	0.850287	0.858453	0.2181	Ortholog of Candida albicans WO-1 : CAWG_00199
C1_12430W	C1_12430W		0.0233968	0.0610524	-0.0496461	0.260064	1	0.590336	0.604962	0.00147406	Ortholog(s) have phosphatidylinositol-4,5-bisphosphate binding, signaling adaptor activity
C1_12440W	C1_12440W		-0.0739526	-0.919532	-0.777816	-0.888222	1	0.020331	0.0307822	0.0106069	Putative RNA exonuclease; induced in a ssr1 null mutant
C1_12450C	IRA2		0.0818302	0.133813	0.185128	0.218656	1	0.305439	0.0918961	0.0380808	GTPase-activating protein; negatively regulates RAS by converting it from the GTP- to the GDP-bound inactive form; Spider biofilm induced; flow model biofilm repressed
C1_12460C	C1_12460C		0.180564	0.536216	2.35403	2.42701	1	0.21046	1.75909e-12	1.82282e-13	Dubious open reading frame
C1_12470W	C1_12470W		0.312472	1.16377	2.11735	2.42467	1	0.000189441	3.41228e-14	1.29539e-18	Protein of unknown function; induced by Mnl1 under weak acid stress
C1_12480W	C1_12480W		0.124672	0.597155	0.814808	0.748678	1	0.000149381	1.34038e-08	1.29408e-07	Ortholog of C. dubliniensis CD36 : Cd36_11670, C. parapsilosis CDC317 : CPAR2_201750, C. auris B8441 : B9J08_003474 and Candida tenuis NRRL Y-1498 : CANTEDRAFT_115679
C1_12490W	PEP1		0.00343706	0.249044	0.0892505	0.0379576	1	0.000259787	0.183582	0.575631	Type I transmembrane sorting receptor for multiple vacuolar hydrolases; cycles between late-Golgi and prevacuolar endosome-like compartments; rat catheter biofilm repressed
C1_12500C	tW(CCA)1		-1.28015	-0.295163	-1.97432	-2.10953	1	0.978639	0.751178	0.713267	tRNA-Trp, predicted by tRNAscan-SE; CCA anticodon
C1_12510W	RAX2		-0.110155	-0.347744	-0.188493	-0.793756	1	0.00033953	0.0414287	5.95647e-20	Plasma membrane protein involved in establishment of bud sites and linear direction of hyphal growth; filament induced, repressed by Rim101, Tup1; Hap43-induced; Spider biofilm induced
C1_12520W	GSG1		-0.03303	0.0779399	0.0783744	1.45755	1	0.554191	0.476725	1.30302e-55	Putative subunit of the TRAPP complex; involved in targeting of ER-to-Golgi transport vesicles; flow model biofilm induced
C1_12530C	C1_12530C		-0.0054796	0.146621	0.639905	0.796208	1	0.356888	2.49169e-07	5.82716e-11	Ortholog of C. dubliniensis CD36 : Cd36_11710, C. auris B8441 : B9J08_003469, Candida tenuis NRRL Y-1498 : CANTEDRAFT_112512 and Debaryomyces hansenii CBS767 : DEHA2E16808g
C1_12540W	C1_12540W		0.0940806	0.156619	0.256353	-0.230229	1	0.289195	0.0376035	0.0569183	Ortholog of C. dubliniensis CD36 : Cd36_11720, C. parapsilosis CDC317 : CPAR2_201890, C. auris B8441 : B9J08_003468 and Candida tenuis NRRL Y-1498 : CANTEDRAFT_91948
C1_12550C	CDC54		-0.0984466	-0.936248	-1.19192	-2.16274	1	5.15284e-09	2.10393e-15	7.35146e-48	Putative pre-replication complex helicase subunit; transcript regulated by Nrg1 and Mig1; periodic mRNA expression, peak at cell-cycle M/G1 phase; Hap43-induced
C1_12560C	DLH1		0.156775	-0.606022	-0.773984	-0.434229	1	0.415541	0.219701	0.48016	Functional homolog of S. cerevisiae Dmc1; a meiosis-specific protein required for repair of double-strand breaks and pairing between homologous chromosomes
C1_12570C	C1_12570C		0.00974676	-0.456207	1.43286	2.41527	1	0.146523	2.59136e-08	7.90447e-22	Putative elongator complex subunit; for modification of wobble nucleosides in tRNA; Spider biofilm induced
C1_12580W	C1_12580W		-0.0278189	0.0269477	0.316865	0.0507021	1	0.85497	0.000993622	0.62554	Has domain(s) with predicted membrane localization
C1_12590W	ATP20		-0.0931162	0.0511346	0.0927808	0.128456	1	0.696501	0.361045	0.174837	Putative mitochondrial ATP synthase; shows colony morphology-related gene regulation by Ssn6p; flucytosine induced; caspofungin repressed; macrophage/pseudohyphal-induced
C1_12600C	CHR1		-0.0176062	-0.81575	-0.687901	-0.928637	1	0.00920679	0.0163956	0.000758803	Predicted DEAD-box ATP-dependent RNA helicase; functional homolog of S. cerevisiae Rok1; Hap43-induced; Spider biofilm induced
C1_12610W	C1_12610W		-0.0260333	-0.280141	-0.448744	-1.0037	1	0.208086	0.0172676	2.25806e-08	Ortholog(s) have structural constituent of ribosome activity and mitochondrial large ribosomal subunit localization
C1_12620W	SPA2		0.0170592	-0.127584	-0.042785	-0.130131	1	0.168434	0.632144	0.0966305	Protein involved in cell polarity, Spitzenkorper formation; required for mouse virulence; localizes to hyphal tip; cell-cycle regulated localization in yeast-form cells; functional domains conserved with S. cerevisiae ; Hap43p-induced gene
C1_12630C	C1_12630C		0.053158	-0.364699	0.139102	1.04547	1	0.0640242	0.461086	1.02062e-10	Protein involved in pre-mRNA splicing; Spider biofilm induced
C1_12640W	C1_12640W		0.099018	0.0256973	0.878351	1.45034	1	0.911213	1.87508e-10	4.71247e-27	Ortholog(s) have role in mitochondrial respiratory chain complex assembly, proteolysis and mitochondrial inner membrane, mitochondrial inner membrane peptidase complex localization
C1_12650C	C1_12650C		-0.0237457	-0.310642	-0.46831	0.137109	1	0.0307404	0.000202145	0.293761	Ortholog(s) have ubiquitin conjugating enzyme activity, ubiquitin-protein transferase activity and role in free ubiquitin chain polymerization, postreplication repair, protein K63-linked ubiquitination, protein polyubiquitination
C1_12660W	C1_12660W		0.037745	0.188071	-0.061816	0.284018	1	0.0813796	0.559945	0.00180495	Ortholog(s) have protein-containing complex binding activity
C1_12670C	C1_12670C		-0.0369412	-0.232895	-0.247772	0.467646	1	0.305602	0.208183	0.00935829	Ortholog(s) have role in mRNA splicing, via spliceosome and U4/U6 snRNP, U4/U6 x U5 tri-snRNP complex localization
C1_12680W	C1_12680W		0.00720749	-0.497456	-1.06127	-0.734288	1	0.0830841	1.36311e-05	0.00243333	Ortholog(s) have unfolded protein binding activity, role in ribosome biogenesis and nucleolus localization
C1_12690C	C1_12690C		0.0632244	-0.365758	-0.238544	0.823287	1	0.0446285	0.155608	4.36627e-08	Ortholog of C. dubliniensis CD36 : Cd36_11870, C. parapsilosis CDC317 : CPAR2_201650, C. auris B8441 : B9J08_002515 and Candida tenuis NRRL Y-1498 : cten_CGOB_00224
C1_12700W	C1_12700W		-0.09369	-0.303296	0.0804022	0.358499	1	0.0201268	0.537053	0.00147428	Ortholog of Candida albicans WO-1 : CAWG_00172
C1_12710C	C1_12710C		0.0266051	0.088134	0.195455	0.779129	1	0.409665	0.022459	1.41211e-22	Ortholog of C. dubliniensis CD36 : Cd36_11880, C. auris B8441 : B9J08_002514, Candida tenuis NRRL Y-1498 : cten_CGOB_00231 and Debaryomyces hansenii CBS767 : DEHA2D04928g
C1_12720C	C1_12720C		-0.143257	-0.439262	-0.474812	0.239284	1	0.301513	0.201674	0.501365	Ortholog of C. dubliniensis CD36 : Cd36_11890 and Candida albicans WO-1 : CAWG_00170
C1_12730W	RVS162		-0.188375	-0.520514	-1.17576	-0.803182	1	0.00210898	5.72257e-15	8.26395e-08	Protein containing a BAR domain, which is found in proteins involved in membrane curvature; null mutant does not display the endocytic, hyphal growth, virulence, or cell wall defects exhibited by mutants in related genes RVS161 and RVS167
C1_12740W	C1_12740W		0.0564121	-0.0254587	-0.182924	0.839264	1	0.855531	0.0521373	6.36284e-22	Predicted cysteine proteinase domain; mutants are viable
C1_12750C	C1_12750C		-0.133468	-0.58265	-0.349908	-0.230766	1	0.000563323	0.0284318	0.143622	Pre-mRNA splicing factor; important for catalytic step II of pre-mRNA splicing; possible role in cell cycle progression; Spider biofilm induced
C1_12760W	C1_12760W		0.118163	-0.122444	-0.0470421	-1.64042	1	0.695822	0.864343	1.91464e-14	Putative nuclear export protein; Hap43p-induced gene; decreased transcription is observed in an azole-resistant strain that overexpresses MDR1
C1_12770W	RPG1A		0.0398783	0.159614	0.00197188	-0.528357	1	0.329329	0.995934	3.64371e-05	Putative translation initiation factor; mutation confers hypersensitivity to roridin A and verrucarin A; repressed upon phagocytosis by murine macrophage; Spider biofilm repressed
C1_12780W	RBK1		-0.0657949	-0.233068	-0.737044	-0.672799	1	0.194403	5.77635e-07	3.82772e-06	Has domain(s) with predicted ribokinase activity and role in D-ribose metabolic process
C1_12790C	FEN1		-0.0587262	-0.225094	-0.0981492	-2.20925	1	0.18825	0.543342	7.85732e-57	Putative fatty acid elongase; predicted role in sphingolipid biosynthesis; possibly an essential gene, disruptants not obtained by UAU1 method; Spider and flow model biofilm induced
C1_12800W	C1_12800W		-0.299039	-1.00495	-0.75292	-1.61191	1	2.89322e-05	0.000839819	9.08206e-13	Ortholog of C. dubliniensis CD36 : Cd36_11980, C. parapsilosis CDC317 : CPAR2_201330, C. auris B8441 : B9J08_003701 and Candida tenuis NRRL Y-1498 : CANTEDRAFT_114815
C1_12810W	C1_12810W		0.0858843	0.716617	0.981932	0.414288	1	3.69376e-06	5.59442e-12	0.00415899	Ortholog(s) have 5-amino-6-(5-phosphoribosylamino)uracil reductase activity and role in riboflavin biosynthetic process
C1_12820C	C1_12820C		0.109976	-0.00651908	-0.347081	-0.61384	1	0.982035	0.0108581	2.6239e-06	Ortholog(s) have DNA-directed 5'-3' RNA polymerase activity, RNA polymerase I activity, RNA polymerase II activity, RNA polymerase III activity, RNA-directed 5'-3' RNA polymerase activity
C1_12830C	C1_12830C		0.100866	0.129265	-0.0381793	1.0701	1	0.330591	0.764355	5.07678e-26	Ortholog(s) have ubiquitin binding activity
C1_12840W	C1_12840W		0.0555988	-0.0411032	-0.0889722	0.777806	1	0.897575	0.706164	5.4972e-05	Ortholog(s) have role in cellular response to DNA damage stimulus and FANCM-MHF complex localization
C1_12850W	BLP1		-0.152713	-0.942949	-2.59213	0.222843	1	0.00223863	1.55485e-21	0.452472	Protein of unknown function, serum-induced
C1_12860C	C1_12860C		0.132632	0.169085	1.08857	1.45699	1	0.245523	1.32427e-21	1.54227e-38	Protein of unknown function; induced by alpha pheromone in SpiderM medium
C1_12870C	C1_12870C		0.164655	0.214182	1.04908	1.30634	1	0.275955	8.52037e-12	4.16076e-18	Ortholog of Candida albicans WO-1 : CAWG_00155
C1_12880C	C1_12880C		0.0506673	-0.281374	-0.674567	0.808386	1	0.0989291	3.23881e-06	7.88043e-09	Has domain(s) with predicted DNA binding, nucleic acid binding activity
C1_12890W	C1_12890W		0.0714609	0.203544	0.218559	0.49074	1	0.204938	0.119608	0.000155143	Has domain(s) with predicted nucleic acid binding activity
C1_12900W	C1_12900W		0.0929185	0.242392	0.867987	1.11655	1	0.00935287	2.29934e-27	1.83666e-45	Ortholog of C. dubliniensis CD36 : Cd36_12030 and Candida albicans WO-1 : CAWG_00152
C1_12910W	C1_12910W		0.531029	3.53014	4.8738	1.82223	1	2.56895e-16	1.31171e-32	1.12332e-05	Protein of unknown function; Spider biofilm repressed
C1_12920C	C1_12920C		0.0415574	0.226886	0.302785	0.0654328	1	0.0863947	0.00848866	0.592056	Ortholog(s) have Rab GTPase binding activity and Golgi apparatus localization
C1_12930C	C1_12930C		-0.0137312	-0.24773	0.961431	1.31379	1	0.514403	0.000652764	1.45624e-06	Predicted membrane transporter; sugar porter (SP) family member, major facilitator superfamily; caspofungin induced; Spider biofilm induced
C1_12940C	C1_12940C		0.310745	-0.134108	1.42335	1.36142	1	0.852323	0.0013868	0.0017637	Ortholog of C. parapsilosis CDC317 : CPAR2_801655, Candida tropicalis NEW ASSEMBLY : CTRG1_CGOB_00101, Candida tropicalis MYA-3404 : CTRG_06172 and Candida albicans WO-1 : CAWG_02233
C1_12950W	C1_12950W		0.0225744	0.189291	1.14286	1.27834	1	0.155333	1.68496e-26	2.6084e-33	Protein of unknown function; repressed in ssr1 mutant; Spider biofilm induced
C1_12960C	BNI1		-0.00932187	0.134397	0.162691	-0.06382	1	0.18412	0.0628394	0.476123	Formin; role in cytoskeletal organization, cell polarity; role in systemic virulence in mouse; cell-cycle regulated localization to site of polarized growth, bud neck; localizes to Spitzenkorper of hyphae, minor localization at septum
C1_12970C	SEC2		-0.177569	-0.893022	-2.40816	-1.6161	1	0.00146396	2.94435e-22	7.06027e-11	Guanyl-nucleotide exchange factor for the small G-protein Sec4; delivery of post-Golgi secretory vesicles to sites of polarized growth; phosphorylation by Cdc28 needed for normal hyphal growth; Hap43-repressed; flow model biofilm induced
C1_12980W	C1_12980W		-0.171543	-0.242102	-0.698554	-0.852763	1	0.444906	0.00673888	0.000649841	C/D box small nucleolar RNA (snoRNA)
C1_12990W	C1_12990W		-0.060732	0.00776682	-0.203575	-0.172865	1	0.980753	0.221996	0.280647	C/D box small nucleolar RNA (snoRNA)
C1_13000W	C1_13000W		-0.266426	-0.0816291	-0.177304	-0.209844	1	0.696267	0.275699	0.169806	C/D box small nucleolar RNA (snoRNA)
C1_13010W	C1_13010W		-0.159699	-0.508063	-0.681273	-1.258	1	0.00442079	2.14829e-05	8.02716e-16	Ortholog(s) have mRNA binding, translation regulator activity and role in mitochondrial respiratory chain complex IV assembly, positive regulation of mitochondrial translational initiation
C1_13020C	SPC3		-0.000712445	-0.046932	-0.361353	-0.267999	1	0.753812	0.000554914	0.00955139	Essential protein; similar to S. cerevisiae Spc3p, a component of the signal peptidase complex required for signal peptidase activity; predicted integral ER membrane protein; complements spc3 and suppresses sec61 S. cerevisiae mutants
C1_13030C	C1_13030C		0.100536	0.782449	1.92578	-0.748073	1	0.000427253	2.42182e-22	0.000194477	Putative tRNA-Cys synthetase; induced by alpha pheromone in SpiderM medium; ribosomal subunits, translation factors, tRNA synthetases are downregulated upon phagocytosis by murine macrophage
C1_13040C	C1_13040C		0.361812	0.324218	1.179	-0.846092	1	0.508261	0.0012575	0.0302672	C/D box small nucleolar RNA (snoRNA)
C1_13050W	RPL14		0.0519375	-0.137782	0.150809	-0.5965	1	0.261626	0.153528	7.47794e-10	Ribosomal protein L14; promoter bound directly by Tbf1p; Hap43p-induced gene
C1_13060C	C1_13060C		-0.187143	-0.481071	-0.430606	-0.881655	1	0.0175925	0.0190288	4.54774e-07	Ortholog(s) have role in mitochondrial translation and mitochondrion localization
C1_13070C	FAD3		-0.0550273	-0.190253	-0.199358	0.691347	1	0.473895	0.372188	0.000502256	Omega-3 fatty acid desaturase; production of alpha-linolenic acid, a major component of membranes; caspofungin induced; Plc1-regulated; colony morphology-related gene regulation by Ssn6; Spider biofilm induced, flow model biofilm repressed
C1_13080W	OP4		-0.833266	0.688351	-2.78871	1.75323	1	0.735388	0.153439	0.223446	Ala- Leu- and Ser-rich protein; secreted; N-terminal hydrophobic region; possible glycosylation; opaque-specific transcript; repressed by alpha pheromone in opaque MTLa homozygotes; fluconazole-induced; Spider biofilm induced
C1_13090W	C1_13090W		-0.845072	-0.385465	0.546957	1.15714	1	0.646921	0.400015	0.0459587	Dubious open reading frame
C1_13100W	C1_13100W		-0.933183	-0.681174	1.03593	3.08515	1	0.504789	0.168282	3.27558e-06	Putative adhesin-like protein; Spider biofilm induced
C1_13110C	CHS3		-0.0106501	-0.059723	1.81912	1.72433	1	0.714584	1.26875e-61	7.56823e-56	Major chitin synthase of yeast and hyphae; synthesizes short-chitin fibrils; Chs4-activated; transcript induced at yeast-hyphal transition; Chs1 and Chs2, but not Chs3, are inhibited by the protoberberine HWY-289; Spider biofilm induced
C1_13120C	MON2		0.00204641	0.164255	-0.346283	-0.162154	1	0.0410428	6.50484e-07	0.0206201	Peripheral membrane protein; role in endocytosis and vacuole integrity; flow model and rat catheter biofilm repressed
C1_13130C	C1_13130C		0.119451	0.463444	1.66249	0.186687	1	0.0293422	2.62235e-20	0.33891	Putative histidine permease; fungal-specific (no human or murine homolog); Hap43p-induced gene
C1_13140C	TYE7		0.253985	0.644452	0.249275	0.4231	1	1.15513e-05	0.0828137	0.00184934	bHLH transcription factor; control of glycolysis; required for biofilm formation; hyphally regulated by Cph1, Cyr1; flucytosine, Hog1 induced; amphotericin B, caspofungin repressed; induced in flow model biofilm and planktonic cultures
C1_13150W	C1_13150W		-0.0474353	0.0471775	-0.338474	-0.767839	1	0.897575	0.169594	0.000893385	Ortholog of Candida albicans WO-1 : CAWG_00134
C1_13160W	PSA2		-0.0626442	-0.50752	-0.410854	-0.270443	1	0.0154695	0.0318662	0.154143	Mannose-1-phosphate guanyltransferase; Hap43, macrophage-repressed; stationary phase enriched protein; Spider biofilm induced; rat catheter biofilm repressed
C1_13170C	MSH6		-0.144655	-0.645527	-1.27521	-1.84073	1	0.0104506	8.34525e-09	2.68161e-17	Protein similar to S. cerevisiae Msh6p, which is involved in mismatch repair; repressed under Cdc5p depletion; Hap43p-induced gene
C1_13180W	C1_13180W		-0.395271	0.413193	-0.47646	0.891588	1	0.332896	0.21105	0.00769135	Ortholog of C. dubliniensis CD36 : Cd36_12240, C. parapsilosis CDC317 : CPAR2_801750, C. auris B8441 : B9J08_002031, Candida tenuis NRRL Y-1498 : CANTEDRAFT_135403 and Pichia stipitis Pignal : PICST_29111
C1_13190W	C1_13190W		-0.0493318	-0.114692	-0.744846	-1.32263	1	0.509198	6.83894e-09	8.73305e-26	Mitochondrial membrane protein of unknown function; Spider biofilm induced
C1_13200C	REX3		-0.00203015	-0.0112296	-0.378185	-0.710791	1	0.967183	0.0098117	5.24773e-07	Ortholog(s) have 3'-5'-exoribonuclease activity
C1_13210C	C1_13210C		0.263194	0.317953	0.0442817	0.294254	1	0.0818255	0.818972	0.062336	Ortholog of C. parapsilosis CDC317 : CPAR2_801735, C. dubliniensis CD36 : Cd36_84090, Candida tropicalis NEW ASSEMBLY : CTRG1_CGOB_00125 and Candida orthopsilosis Co 90-125 : CORT_0B03960
C1_13220C	AKR1		0.04016	0.39537	0.389222	0.219433	1	8.32465e-05	2.75267e-05	0.0184318	Ankyrin-repeat protein; induced by fluphenazine
C1_13240W	C1_13240W		0.265013	0.728537	1.35142	0.529998	1	2.58678e-10	1.60077e-36	1.06873e-06	Protein of unknown function; Spider biofilm induced
C1_13250W	C1_13250W		0.0850582	0.244027	0.462992	0.727682	1	0.0514515	1.67593e-05	3.57129e-12	Protein of unknown function; flow model biofilm induced; Spider biofilm induced
C1_13260W	C1_13260W		0.0401512	-0.0271375	0.903951	1.28118	1	0.84134	2.30095e-26	2.17774e-52	Ortholog(s) have FK506 binding, peptidyl-prolyl cis-trans isomerase activity and membrane localization
C1_13270W	C1_13270W		-0.0291544	0.232041	-0.435018	0.0512381	1	0.106561	0.000406262	0.702233	Putative ATPase; predicted role in ER-associated protein catabolism; induced during chlamydospore formation in both C. albicans and C. dubliniensis; rat catheter biofilm repressed
C1_13280C	C1_13280C		-0.139013	-0.0722333	0.117389	0.107912	1	0.563115	0.237402	0.259758	Ortholog(s) have role in vacuolar acidification and integral component of membrane localization
C1_13290W	C1_13290W		-0.198734	0.0740744	3.39047	4.74467	1	0.789122	1.82058e-92	1.53061e-183	Ortholog(s) have role in ascospore wall assembly and ascospore wall, prospore membrane localization
C1_13300C	RPN1		0.0164047	0.496325	0.15621	0.24283	1	4.54763e-11	0.0381796	0.000724365	Putative 19S regulatory particle of the 26S proteasome; regulated by Gcn2p and Gcn4p
C1_13310W	ECM25		-0.0262131	0.179156	0.0413927	0.160121	1	0.208425	0.770317	0.185802	Non-essential protein involved in cell morphogenesis
C1_13320C	C1_13320C		0.0151847	-0.378401	-0.439733	-1.03488	1	1.28316e-08	1.83914e-12	9.92602e-64	Protein of unknown function; Spider biofilm repressed
C1_13330C	C1_13330C		-0.0335995	-0.218756	-0.912754	-1.92549	1	0.244228	1.47254e-09	1.52425e-38	Ortholog(s) have spermine synthase activity and role in pantothenate biosynthetic process, spermine biosynthetic process
C1_13350W	STP2		0.136018	0.147727	-0.251471	-0.202144	1	0.112739	0.00162286	0.0101403	Amino-acid-regulated transcription factor; activates transcription of amino acid permease genes; activated by amino-acid-induced proteolytic processing (Ssy1, Csh3 dependent); required for alkalinization of medium; Spider biofilm induced
C1_13360C	RMP1		-0.0797927	-0.873417	-0.0969624	-1.53668	1	0.0431634	0.833009	3.64109e-05	Ortholog of Rmp1; subunit of RNase MRP subunit that processes pre-rRNA and has a role in cell cycle-regulated degradation of daughter cell-specific mRNAs; rat catheter and Spider biofilm induced
C1_13370W	C1_13370W		0.208122	0.117244	0.129422	-1.47705	1	0.735257	0.644707	5.84475e-10	Ortholog of S. cerevisiae : YDR161W, C. glabrata CBS138 : CAGL0E01067g, C. dubliniensis CD36 : Cd36_12400, C. parapsilosis CDC317 : CPAR2_202730 and C. auris B8441 : B9J08_003962
C1_13380W	C1_13380W		-0.0415867	-0.970695	-0.447476	-1.04333	1	0.0109415	0.218201	0.00192312	Ortholog(s) have role in mRNA splicing, via spliceosome and RES complex, nucleus localization
C1_13390W	C1_13390W		0.126155	-0.701937	0.0934293	1.28974	1	0.0120977	0.749719	3.94208e-08	Protein of unknown function; rat catheter biofilm induced
C1_13400C	AGC1		0.0256163	0.765537	1.61064	0.0595713	1	1.08097e-07	5.46342e-34	0.692525	Putative mitochondrial carrier protein; transcript is alkaline upregulated rat catheter biofilm induced
C1_13410W	COX19		-0.0756207	0.0496325	0.141286	0.0253797	1	0.69206	0.131483	0.797828	Putative cytochrome c oxidase assembly protein; Plc1-regulated; rat catheter biofilm induced
C1_13420C	KEM1		0.00899995	0.119938	-0.0949325	-0.126584	1	0.106825	0.156588	0.0466558	5'->3' exoribonuclease of cytoplasmic stress granules; role in filamentous growth; complements slow growth/mating of S. cerevisiae kem1 mutant; required for SD or Spider medium biofilm formation
C1_13430C	C1_13430C		0.0622214	0.0116114	0.268721	2.15246	1	0.978639	0.221996	1.38551e-29	Protein of unknown function; Spider biofilm induced
C1_13440C	OFI1		-1.44294	-5.10225	0.0775252	1.64239	1	0.0122024	0.9687	0.233821	Putative transcription factor with zinc finger DNA-binding motif, involved in regulation of white-opaque switching and filamentous growth
C1_13450W	HYR1		0.292821	0.464733	2.67307	2.68225	1	6.69761e-05	2.38254e-159	3.38946e-161	GPI-anchored hyphal cell wall protein; macrophage-induced; repressed by neutrophils; resistance to killing by neutrophils, azoles; regulated by Rfg1, Efg1, Nrg1, Tup1, Cyr1, Bcr1, Hap43; Spider and flow model biofilm induced
C1_13460W	C1_13460W		0.187573	0.488726	0.184359	1.47744	1	0.696328	0.870267	0.0918218	Ortholog of Candida albicans WO-1 : CAWG_00105
C1_13470W	KNS1		0.163994	-0.182247	0.0141931	2.82432	1	0.609312	0.969775	1.6718e-30	Protein kinase involved in negative regulation of PolIII transcription; effector kinase of the TOR signaling pathway, phosphorylates Rpc53p to regulate ribosome and tRNA biosynthesis; Spider and flow model biofilm induced
C1_13480W	HSP70		-0.334999	-0.304036	-1.70513	5.32753	1	0.425103	4.62776e-09	3.69647e-79	Putative hsp70 chaperone; role in entry into host cells; heat-shock, amphotericin B, cadmium, ketoconazole-induced; surface localized in yeast and hyphae; antigenic in host; farnesol-downregulated in biofilm; Spider biofilm induced
C1_13490C	C1_13490C		-0.0108415	0.163278	0.316042	-0.0933236	1	0.0714992	4.63559e-05	0.25193	Ortholog(s) have role in cellular calcium ion homeostasis, regulation of G0 to G1 transition
C1_13500C	C1_13500C		-0.003766	-0.012226	0.0389016	-1.15088	1	0.988322	0.932013	0.00192312	H/ACA box small nucleolar RNA (snoRNA)
C1_13510C	TGL99		-0.0620579	-0.365609	-1.18876	-0.829893	1	0.0835832	1.87124e-11	2.51563e-06	Has domain(s) with predicted role in lipid metabolic process
C1_13520C	MCU1		0.0110614	0.159822	0.626865	0.261978	1	0.246947	1.34087e-08	0.019746	Mitochondrial protein involved in utilization of carbon sources, filamentous growth and virulence
C1_13530W	C1_13530W		0.0461723	-0.201217	0.153102	-0.847898	1	0.0617246	0.116124	4.26456e-21	Pseudogene; has lysine motifs associated with chitin binding
C1_13540W	GUP1		-0.0372816	0.00602167	-0.202755	0.161361	1	0.976098	0.0448257	0.10118	Putative O-acyltransferase with a role in glycerol uptake; functionally complements growth of S. cerevisiae gup1 mutant under salt stress; required for normal ergosterol distribution, hyphal growth, biofilm formation
C1_13550C	NUP49		-0.00416258	-0.0565808	0.124587	-0.63602	1	0.617573	0.151711	1.68816e-15	Nuclear pore protein
C1_13560W	C1_13560W		-0.0688676	0.0157608	0.589905	0.314562	1	0.91582	1.95346e-11	0.000385396	S. cerevisiae ortholog Sae2 is an endonuclease that processes hairpin DNA structures with the MRX complex, involved in meiotic and mitotic double-strand break repair; upregulated in a cyr1 null mutant
C1_13570W	MPT5		-0.0611869	-0.215276	0.308133	-0.620224	1	0.0671734	0.00238141	4.52775e-10	Putative RNA-binding protein; Hap43p-repressed gene; protein induced during the mating process
C1_13580W	SEC18		0.0100387	0.32501	-0.130702	-0.383155	1	7.84862e-05	0.103717	2.91425e-07	Functional homolog of S. cerevisiae Sec18p, which acts in protein transport; conserved ATP binding site; not glycosylated
C1_13590W	C1_13590W		-0.304924	0.188224	0.417921	0.72397	1	0.484076	0.0480531	0.000256016	Ortholog of C. dubliniensis CD36 : Cd36_12580
C1_13600W	C1_13600W		0.0569305	-0.218403	0.506524	0.737959	1	0.37129	0.00821988	5.12674e-05	Ortholog of S. cerevisiae : YBL029W, C. glabrata CBS138 : CAGL0F04125g, C. parapsilosis CDC317 : CPAR2_201430, C. auris B8441 : B9J08_000642 and Candida tenuis NRRL Y-1498 : CANTEDRAFT_136724
C1_13610C	KIS2		0.0376109	0.00873911	-0.865247	-1.30694	1	0.964455	1.57854e-18	5.50547e-41	Scaffold protein of Snf1p complex; similar to S. cerevisiae Gal83p and Sip2p; interacts with Snf4p; interaction with Snf1p complex is regulated by carbon source, decreased on ethanol; N-terminal myristoylation; Hog1p-downregulated
C1_13620W	ROB1		-0.0703893	0.0640512	-0.597393	-0.593037	1	0.525004	4.73251e-16	4.42563e-16	Zn(II)2Cys6 transcription factor; required for Spider model biofilm formation; mutant displays abnormal colony morphology and invasive growth; caspofungin repressed; flow model biofilm induced; rat catheter biofilm repressed
C1_13630W	CYB2		-0.0738611	-0.896852	-1.04663	0.449889	1	0.00115628	3.00501e-05	0.0768331	Putative cytochrome b2 precursor; induced in high iron; alkaline repressed; colony morphology-related gene regulation by Ssn6; Hap43-repressed; pider biofilm induced
C1_13640W	CUP2		0.0125721	0.252548	0.542815	1.14558	1	0.00606249	1.91277e-11	3.34988e-48	Putative copper-binding transcription factor; required for normal resistance to copper; activates transcription of metallothionein genes; Hap43-repressed; Spider biofilm induced
C1_13650C	C1_13650C		0.0015239	0.27968	-0.060105	0.380875	1	0.00657702	0.571386	2.54629e-05	Ortholog(s) have GTPase regulator activity and cytoplasm, nucleus localization
C1_13660W	RAD54		0.00412499	-0.0253561	0.486754	0.648345	1	0.925548	0.00275124	3.81964e-05	Putative DNA-dependent ATPase involved in DNA repair; induced under hydroxyurea treatment; plays an essential role during mitotic growth; mutants display aberrant cell and nuclear morphology
C1_13670W	OSM2		-0.0032756	-0.321945	-2.11551	0.118279	1	0.240241	3.20943e-22	0.626231	Putative mitochondrial fumarate reductase; regulated by Ssn6p, Gcn2p, and Gcn4p; Hog1p-downregulated; stationary phase enriched protein; Hap43p-repressed gene
C1_13680C	GCV3		-0.0645802	-0.326476	-1.24083	-0.612673	1	0.0994294	4.86261e-14	0.000215985	Glycine decarboxylase, subunit H; protein level decrease in stationary phase cultures
C1_13690C	C1_13690C		0.0233432	0.0640618	0.13671	0.520216	1	0.521735	0.0813153	6.76774e-13	Ortholog(s) have SNAP receptor activity and role in Golgi to plasma membrane transport, endocytosis, exocytosis, prospore membrane biogenesis, vesicle fusion, vesicle-mediated transport
C1_13700W	ACT1		-0.0122043	-0.142236	-0.165741	-0.055522	1	0.00418484	0.000216949	0.230935	Actin; gene has intron; transcript regulated by growth phase, starvation; at polarized growth site in budding and hyphal cells; required for wild-type Cdc42 localization; unprocessed N terminus; Hap43-induced; Spider biofilm repressed
C1_13710C	DAD1		-0.0896013	-0.139537	-0.375769	-0.484355	1	0.615725	0.0745595	0.0162413	Subunit of the Dam1 (DASH) complex, which acts in chromosome segregation by coupling kinetochores to spindle microtubules
C1_13720W	C1_13720W		-0.076075	-0.142001	-0.00955103	-1.36656	1	0.426976	0.959937	3.80514e-24	Ortholog of S. cerevisiae : KEL3, C. glabrata CBS138 : CAGL0A01067g, C. dubliniensis CD36 : Cd36_12710, C. parapsilosis CDC317 : CPAR2_201590 and C. auris B8441 : B9J08_002506
C1_13730C	DIM1		0.2528	0.738013	0.0904731	-0.113903	1	0.112275	0.854309	0.796652	Putative 18S rRNA dimethylase; predicted role in rRNA modification and processing; Hap43-induced; likely to be essential for growth based on insertional mutagenesis strategy; F-12/CO2 early biofilm induced
C1_13740W	KAR9		-0.0918913	-0.546847	-0.111508	0.12718	1	0.00657702	0.590374	0.506891	Ortholog of S. cerevisiae Kar9; role in mitotic spindle positioning; nonessential; localizes to bud tip, bud neck, hyphal tip; wild-type localization requires actin and microtubule cytoskeleton; induced by alpha factor
C1_13750C	C1_13750C		-0.168861	-0.00823925	-0.025225	-0.393304	1	0.987298	0.930179	0.0836037	Ortholog of C. dubliniensis CD36 : Cd36_12740, C. parapsilosis CDC317 : CPAR2_201620, C. auris B8441 : B9J08_002511 and Candida tenuis NRRL Y-1498 : CANTEDRAFT_107586
C1_13760W	AGM1		0.0254397	0.208003	-0.386743	-0.468239	1	0.075902	0.000120467	1.8822e-06	Phosphoacetylglucosamine mutase (N-acetylglucosamine-phosphate mutase); enzyme of UDP-N-acetylglucosamine (UDP-GlcNAc) biosynthesis
C1_13770C	C1_13770C		-0.063223	0.232689	-0.719263	-0.216618	1	0.117308	1.55453e-08	0.0926322	Has domain(s) with predicted nucleic acid binding activity
C1_13780W	MYO2		-0.162642	0.0205723	-0.193809	-1.09097	1	0.935674	0.222535	2.85152e-14	Class V myosin; nonessential; sole class V myosin in C. albicans; required for WT actin cytoskeletal polarity, nuclear organization, migration, hyphal growth; conserved myosin ATPase/tail domains; Hap43-induced; flow model biofilm repressed
C1_13790C	C1_13790C		0.027423	-0.150338	0.129709	0.787133	1	0.140234	0.152384	7.36926e-22	Ortholog(s) have role in [4Fe-4S] cluster assembly, protein maturation by [4Fe-4S] cluster transfer and mitochondrial matrix localization
C1_13800C	DUR32		0.0668023	0.0382321	0.751139	3.0776	1	0.81017	1.48445e-13	4.41599e-230	Putative urea transporter; possibly an essential gene, disruptants not obtained by UAU1 method
C1_13810W	C1_13810W		0.0803392	0.297464	0.547301	-0.185433	1	0.00749056	2.48098e-08	0.0665993	Ortholog of C. dubliniensis CD36 : Cd36_12800, C. parapsilosis CDC317 : CPAR2_203460, C. auris B8441 : B9J08_004645 and Candida tenuis NRRL Y-1498 : CANTEDRAFT_94106
C1_13820C	C1_13820C		-0.0493812	-1.16287	0.360996	-1.52811	1	0.0132989	0.433156	0.000210532	Protein of unknown function; Hap43-induced; Spider biofilm induced
C1_13830C	PDX1		-0.082357	0.276734	-0.898558	-0.71519	1	0.0114773	2.74906e-21	3.74198e-14	Pyruvate dehydrogenase complex protein X; essential component of the mitochondrial pyruvate dehydrogenase complex; role in the respiratory pathway; protein present in exponential and stationary growth phase yeast; Spider biofilm repressed
C1_13840W	C1_13840W		0.0775332	-0.0241369	-1.17923	-0.788614	1	0.933424	1.45151e-12	2.01625e-06	Ortholog(s) have inorganic cation transmembrane transporter activity and role in cellular cobalt ion homeostasis, cellular manganese ion homeostasis, cobalt ion transport, manganese ion transport
C1_13850C	DAL7		-0.0954704	0.112825	1.33865	0.286581	1	0.770234	2.03382e-07	0.29796	Putative allantoate permease; mutant is viable
C1_13860C	GND1		-0.0111257	0.0245191	0.810966	0.939981	1	0.735388	1.65571e-62	3.77076e-84	6-phosphogluconate dehydrogenase; soluble in hyphae; farnesol, macrophage-induced protein; antigenic in mice; dual localization to cytosol and peroxisomes depends on alternative splicing; rat catheter and Spider biofilm repressed
C1_13870W	MET3		0.00920266	0.425641	-0.347412	3.18426	1	0.0690767	0.0989332	1.19165e-61	ATP sulfurlyase; sulfate assimilation; repressed by Met, Cys, Sfu1, or in fluconazole-resistant isolate; Hog1, caspofungin, white phase-induced; induced on biofilm formation, even in presence of Met and Cys; Spider, F-12/CO2 biofilm induced
C1_13880C	C1_13880C		0.226097	0.796209	1.51842	1.66714	1	3.05953e-06	1.85557e-22	3.70622e-27	C2H2 transcription factor; Spider biofilm induced
C1_13890C	tA(AGC)7		-0.759531	0.308349	0.820133	1.631	1	0.91737	0.696084	0.366286	tRNA-Ala, predicted by tRNAscan-SE; AGC anticodon
C1_13900C	LCB2		-0.0388035	0.062011	0.177396	-0.49502	1	0.501554	0.0124232	2.74939e-13	Putative serine palmitoyltransferase component; mutation confers hypersensitivity to aureobasidin A
C1_13910C	MODF		0.0510715	0.495509	-0.233632	-0.332906	1	0.000221135	0.0716667	0.00704317	Has domain(s) with predicted ATP binding, ATPase activity, nucleoside-triphosphatase activity
C1_13920W	DOS2		-0.0813432	-0.174601	-1.12888	-0.277846	1	0.188342	7.39395e-26	0.0113424	Protein of unknown function; induced during planktonic growth
C1_13930W	SSK1		0.00373312	-0.491163	-0.420495	0.609402	1	9.81139e-08	1.35796e-06	4.80558e-13	Response regulator of two-component system; role in oxidative stress response, cell wall biosynthesis, virulence, hyphal growth on solid media; expressed in hyphae and yeast; peroxisomal targeting sequence (PTS1); Spider biofilm induced
C1_13940W	SIM1		-0.01507	-0.729521	-1.19025	-1.85817	1	0.000371771	1.24473e-10	1.66665e-24	Adhesin-like protein; involved in cell wall maintenance, redundant with Sun41; possibly secreted; macrophage-repressed; repressed by Rim101, Cyr1, Ras1; Spider biofilm induced
C1_13950C	C1_13950C		0.0843312	0.251639	1.78193	1.02453	1	0.233966	2.93244e-27	7.19143e-10	Ortholog(s) have Atg8 ligase activity, enzyme activator activity, protein tag activity
C1_13960W	YBP1		-0.00645081	0.445029	1.6023	-0.303375	1	0.000145815	1.60781e-53	0.00487677	Protein involved in response to oxidative stress, binds and stabilizes Cap1p transcription factor in response to H2O2; essential for macrophage killing
C1_13970C	HPC2		-0.0309895	0.0954408	0.27736	0.464906	1	0.379193	0.00126227	1.85193e-08	Ortholog(s) have DNA binding, nucleosome binding activity
C1_13980C	DUR7		0.203584	0.140437	1.00616	0.790101	1	0.399848	1.58186e-15	3.37143e-10	Putative urea transporter; fungal-specific (no human or murine homolog)
C1_13990W	OCA6		0.0748748	0.0685368	0.159795	0.768608	1	0.679631	0.2045	8.96518e-12	Putative protein phosphatase of the PTP family (tyrosine-specific), similar to S. cerevisiae Oca6p; mutant shows virulence defect
C1_14000C	DOA4		0.126792	0.638345	2.21756	2.78209	1	9.40994e-09	7.40627e-106	5.7727e-167	Ortholog of S. cerevisiae Doa4;, a ubiquitin hydrolase involved in recycling ubiquitin from proteasome-bound ubiquitinated intermediates; oxidative stress-induced via Cap1; mutants are viable
C1_14010W	CSK1		-1.50991	-2.92419	-0.177613	0.159886	1	0.086871	0.918046	0.917103	Putative mitogen-activated protein (MAP) kinase with an unknown role; null mutant produces wrinkled colonies; similar to S. cerevisiae Smk1p, which is a protein kinase required for sporulation
C1_14020W	C1_14020W		0.411246	-0.499668	0.819923	3.40842	1	0.343192	0.0430715	1.15696e-21	Putative Rho GDP dissociation inhibitor; induced by nitric oxide independent of Yhb1p
C1_14030W	C1_14030W		-0.093772	-0.135966	0.20919	0.678328	1	0.375574	0.0976421	6.30559e-09	Protein of unknown function; Spider biofilm induced
C1_14040W	APL1		-0.0609871	-0.23937	-0.260163	-0.190108	1	0.132196	0.0613695	0.165709	Putative beta-adaptin, large subunit of the clathrin associated protein complex (AP-2); mutation causes decreased colony wrinkling in filamentous growth-inducing conditions, but does not block hyphal formation in liquid media
C1_14050C	C1_14050C		-0.00767645	-0.0432595	0.976411	1.34543	1	0.772843	6.87474e-23	5.65311e-43	Putative ATP-dependent RNA helicase; fungal-specific (no human or murine homolog)
C1_14060W	C1_14060W		0.0533574	0.147963	-0.201791	-0.354307	1	0.260766	0.0708548	0.000799903	Glucan 1,3-beta-glucosidase; regulated by Nrg1, Tup1 and possibly Tac1; induced by NO and during cell wall regeneration; stationary phase enriched; possibly essential (UAU1 method); F-12/CO2 early biofilm induced; flow biofilm repressed
C1_14080W	C1_14080W		0.0631789	-0.0375949	-0.131048	-0.725984	1	0.927774	0.644152	0.00265411	Nucleolar protein; component of the small subunit processome containing the U3 snoRNA; involved in pre-18S rRNA processing; flow model biofilm repressed
C1_14090W	C1_14090W		-0.137192	-0.352855	-0.848344	2.59632	1	0.00705629	1.9163e-13	5.48497e-120	Ortholog(s) have chaperone binding, unfolded protein binding activity and role in chaperone-mediated protein complex assembly, protein folding, protein import into mitochondrial intermembrane space, protein refolding
C1_14100W	YPT52		0.0251269	-0.00686918	0.114302	0.603829	1	0.967151	0.212509	2.21915e-13	Rab-family GTPase involved in vacuolar trafficking, colocolizes with Vps1p and Ypt53p in late endosome
C1_14110C	RPL4B		0.023257	0.0222947	0.164622	-0.765048	1	0.91582	0.23178	7.94457e-10	Ribosomal protein 4B; repressed upon phagocytosis by murine macrophage; Spider biofilm repressed
C1_14120C	RBE1		0.109327	-0.735054	-1.16975	-3.35624	1	0.000226832	9.37216e-11	1.68159e-78	Pry family cell wall protein; Rim101, Efg1, Ssn6, alkaline repressed; O-glycosylation; no GPI anchor predicted; ketoconazol induced; regulated by Sef1, Sfu1, Hap4; flow model biofilm induced; rat catheter and Spider biofilm repressed
C1_14130W	FTR1		0.0516219	-0.296867	-0.330556	-1.49931	1	0.00122225	7.64581e-05	9.16936e-78	High-affinity iron permease; required for mouse virulence, low-iron growth; iron, amphotericin B, caspofungin, ciclopirox, Hog1p, Sef1p, Sfu1p, and Hap43p regulated; complements S. cerevisiae ftr1 iron transport; Hap43p-repressed
C1_14140C	SET3		-0.033766	0.148194	-0.0883448	0.365969	1	0.160842	0.364739	2.23413e-05	NAD-dependent histone deacetylase; mutations affect filamentous growth; genetic evidence suggests Set3/Hos2 function as a complex to regulate white-opaque switching, morphogenesis, and virulence; flow model biofilm induced
C1_14150C	PAM16		0.0196394	0.169671	0.686964	0.338831	1	0.165057	4.69982e-12	0.00073097	Putative maltase; regulated by Gcn4; repressed by amino acid starvation (3-AT); rat catheter biofilm induced
C1_14160W	C1_14160W		-0.0448553	-0.0635152	0.213039	-0.725248	1	0.756174	0.156363	1.99649e-07	Ortholog(s) have protein-lysine N-methyltransferase activity, role in peptidyl-lysine monomethylation and cytosol, nucleus localization
C1_14170W	C1_14170W		0.0362161	0.194142	1.22338	0.464019	1	0.180543	1.08295e-25	8.76731e-05	Ortholog(s) have ubiquitin-protein transferase activity and role in histone catabolic process, histone ubiquitination
C1_14180W	C1_14180W		0.136301	-0.535478	-1.17648	0.258567	1	0.00141893	7.39845e-15	0.0930172	Ortholog of C. dubliniensis CD36 : Cd36_13150, C. parapsilosis CDC317 : CPAR2_700610, C. auris B8441 : B9J08_003318 and Candida tenuis NRRL Y-1498 : CANTEDRAFT_135418
C1_14190C	C1_14190C		-0.122972	-1.07967	-1.77124	0.0345512	1	0.000308514	8.18323e-11	0.912662	Protein phosphatase inhibitor; Hap43-repressed; homozygous Tn insertion decreases colony wrinkling but does not block hyphal growth in liquid media; mutation confers hypersensitivity to toxic ergosterol analog; Spider biofilm induced
C1_14200W	C1_14200W		0.0538166	0.0952415	-0.025031	1.07666	1	0.293226	0.776725	2.97259e-54	Possible Golgi membrane protein; transcript positively regulated by Tbf1; mRNA binds She3
C1_14210C	IML2		0.0805129	0.213309	-0.762014	-0.333879	1	0.174148	3.19927e-09	0.010267	Protein of unknown function; early-stage flow model biofilm induced; Hap43-repressed; Spider biofilm repressed
C1_14220C	FTR2		-0.373696	-0.715447	-0.723702	-1.161	1	0.00594023	0.00215705	3.54526e-07	High-affinity iron permease; probably interacts with ferrous oxidase; regulated by iron level, ciclopirox olamine, amphotericin B, caspofungin; complements S. cerevisiae ftr1 iron transport defect; Hap43-repressed; Spider biofilm induced
C1_14230C	IRR1		0.0230424	-0.109196	0.516888	0.0481569	1	0.575312	0.000311996	0.762011	Putative cohesin complex subunit; cell-cycle regulated periodic mRNA expression
C1_14240W	C1_14240W		0.0102247	-0.0364456	-0.563736	-0.97531	1	0.725404	2.26701e-15	6.21652e-44	Putative RSC chromatin remodeling complex component; possibly an essential gene, disruptants not obtained by UAU1 method
C1_14250C	C1_14250C		0.0895843	0.199415	0.682913	1.43134	1	0.0837657	1.20192e-12	1.80925e-52	Putative protein of unknown function; mutation confers hypersensitivity to amphotericin B
C1_14260C	TIF35		0.00189051	-0.26697	-0.258668	-0.727229	1	0.136035	0.101168	7.43676e-07	Putative translation initiation factor; repressed upon phagocytosis by murine macrophage; Spider biofilm repressed
C1_14270W	C1_14270W		0.0917442	-0.164853	0.122774	-0.0411147	1	0.294932	0.380355	0.770063	Ortholog(s) have arylformamidase activity and role in NAD biosynthetic process
C1_14280C	NPL3		0.0334444	-0.197501	-0.398647	-0.40855	1	0.170418	0.000968356	0.000545675	Putative RNA-binding protein; required for normal flow model biofilm growth; nuclear export is facilitated by Hmt1p; transcript upregulated in RHE model of oralcandidiasis; Spider biofilm repressed
C1_14290C	MDG1		0.0103071	-0.0585138	-0.818625	-0.739304	1	0.732214	2.38322e-12	1.75813e-10	Ortholog(s) have role in pheromone-dependent signal transduction involved in conjugation with cellular fusion and membrane raft, plasma membrane localization
C1_14300C	NCR1		-0.00289971	-0.129977	-0.420044	-0.0994208	1	0.41156	0.000712828	0.446886	Putative vacuolar membrane protein; predicted role in sphingolipid metabolism; transcript regulated by Nrg1 and Mig1; induced by prostaglandins
C1_14310W	C1_14310W		0.0972757	0.297894	0.852352	0.065541	1	0.0720149	8.8777e-10	0.672283	Deoxycytidine monophosphate (dCMP) deaminase; role in dUMP and dTMP biosynthesis; Spider biofilm repressed
C1_14320C	C1_14320C		0.0599542	0.604689	1.81374	0.397102	1	0.000167452	1.07022e-36	0.00706482	Putative fumarylacetoacetate hydrolase; induced by nitric oxide independent of Yhb1; regulated by Sef1, Sfu1, Hap43; flow model biofilm induced
C1_14330W	C1_14330W		-0.00452496	-0.211006	0.379732	-0.463393	1	0.18505	0.00440053	0.000404986	Ortholog(s) have tRNA-5-taurinomethyluridine 2-sulfurtransferase activity, role in mitochondrial tRNA wobble position uridine thiolation and mitochondrion localization
C1_14340C	RIM101		0.0968387	0.379947	0.194911	0.317857	1	0.000454155	0.0602572	0.00122935	Transcription factor; alkaline pH response; required for alkaline-induced hyphal growth; role in virulence in mice; activated by C-terminal proteolytic cleavage; mediates both positive and negative regulation; Spider biofilm induced
C1_14350W	C1_14350W		0.00503863	-0.0495283	0.489335	1.59776	1	0.756058	7.88745e-06	5.13237e-52	Protein of unknown function; rat catheter and Spider biofilm induced
C1_14360C	WSC4		-0.126739	-0.516018	-1.86741	-2.51066	1	0.0224869	4.65307e-22	3.53528e-39	Putative cell wall integrity and stress response subunit 4 precursor; transcription is specific to white cell type
C1_14370W	C1_14370W		-0.283947	0.0953601	0.137403	0.548633	1	0.898349	0.80937	0.24785	Ortholog of Candida albicans WO-1 : CAWG_00017
C1_14380C	C1_14380C		0.0809583	0.284384	2.079	1.17625	1	0.0514572	1.16473e-67	1.85772e-22	Ortholog(s) have role in mRNA metabolic process, mitochondrial translational initiation and extrinsic component of membrane, mitochondrial inner membrane localization
C1_14390W	RPC10		0.0784493	0.231569	1.143	2.1871	1	0.0986572	3.01006e-23	1.10267e-83	Putative RNA polymerase subunit ABC10-alpha of RNA polymerase complexes I, II, and III; flucytosine induced; Spider biofilm induced
C1_14400C	MLH3		-0.0625267	0.155336	0.424084	-0.00963658	1	0.161929	3.98806e-06	0.928339	Ortholog(s) have role in meiotic mismatch repair, mismatch repair, reciprocal meiotic recombination and MutLgamma complex, nucleus localization
C1_14410W	C1_14410W		-0.0365068	-0.199122	-0.00477042	-0.260475	1	0.017288	0.963359	0.000346643	Ortholog of S. cerevisisae/S. pombe Lsm5; Lsm (Like Sm) protein involved in mRNA decay; Predicted ORF from Assembly 19; removed from Assembly 20; restored based on comparative genome analysis; flucytosine induced
C1_14420W	DDI1		-0.0308983	0.115837	0.291879	0.125835	1	0.160697	2.09814e-05	0.0710105	Putative DNA damage inducible v-SNARE binding protein; macrophage/pseudohyphal-repressed
C1_14430C	C1_14430C		-0.0359946	-0.130707	0.443554	0.206457	1	0.255833	1.61351e-06	0.0274021	Protein with a predicted NADP-dependent oxidoreductase or aldo-keto reductase domain; Hap43-repressed; Spider biofilm repressed
C1_14440C	GDI1		-0.0345662	-0.0776513	-0.320094	-0.0473964	1	0.151492	5.85663e-13	0.31628	Putative Rab GDP-dissociation inhibitor; GlcNAc-induced protein; Spider biofilm repressed
C1_14450C	C1_14450C		-0.01487	0.0402947	-0.276713	-0.0944984	1	0.713679	0.000344812	0.235751	Putative X-Pro aminopeptidase; Spider biofilm repressed
C1_14460W	C1_14460W		-0.0497559	0.150514	0.139262	0.286395	1	0.0393723	0.0337831	3.94319e-06	Metalloprotease subunit of the 19S regulatory particle of the 26S proteasome lid; couples the deubiquitination and degradation of proteasome substrates; role in fission of mitochondria and peroxisome; Spider biofilm repressed
C1_14470W	C1_14470W		-0.0366337	-0.14148	0.202561	-0.251111	1	0.0950371	0.00563884	0.000410507	Putative zinc-finger domain protein with a predicted role in pre-mRNA splicing; Hap43-repressed; Spider biofilm repressed
C1_14480W	C1_14480W		-0.0255491	-0.133248	0.291164	-0.259763	1	0.170869	0.000323299	0.00123307	Ortholog of Candida albicans WO-1 : CAWG_00007
C1_14490C	SAM35		0.0732811	0.698695	0.172786	0.453077	1	4.64152e-07	0.22604	0.000487415	Predicted component of the sorting and assembly machinery (SAM complex) of the mitochondrial outer membrane, involved in protein import into mitochondria
C1_14500C	C1_14500C		-0.0561569	-0.136273	-0.357267	-0.0379431	1	0.0722537	2.49506e-08	0.587868	Putative polyamine acetyltransferase; acetylates polyamines (e.g. putrescine, spermidine, spermine) and aralkylamines (e.g. tryptamine, phenylethylamine); Spider biofilm repressed
C1_14520W	C1_14520W		-0.0306842	-0.0820888	0.355122	-1.02115	1	0.365078	4.80799e-07	7.4245e-50	Protein of unknown function; Spider biofilm repressed
C1_14530W	C1_14530W		-0.025139	0.100497	0.828592	1.11006	1	0.179522	1.23613e-43	1.49515e-78	Protein of unknown function; transcript detected on high-resolution tiling arrays
C1_14550C	C1_14550C		-0.000677105	-0.210736	-0.419894	-0.443919	1	0.0760278	4.23256e-05	9.58936e-06	Protein of unknown function; transcript detected on high-resolution tiling arrays
C1_14560C	C1_14560C		0.0776272	-0.0310776	0.322581	-0.355922	1	0.8163	0.000275019	4.4065e-05	Predicted ORF in retrotransposon Zorro2 with similarity to retroviral reverse transcriptase proteins
C1_14570C	FGR24		0.112896	0.0011949	0.54438	-0.162507	1	1	1.65041e-06	0.169288	Protein encoded in retrotransposon Zorro2 with similarity to retroviral endonuclease-reverse transcriptase proteins; lacks an ortholog in S. cerevisiae; transposon mutation affects filamentous growth
C1_14580C	C1_14580C		0.141505	-0.0221115	0.60818	-0.129294	1	0.900253	1.49533e-08	0.257154	Predicted ORF in retrotransposon Zorro2 with similarity to zinc finger-containing retroviral nucleocapsid proteins; un-merged from orf19.7275 in a revision of Assembly 21 based on comparative genome analysis and new sequence data
C1_14590C	TLO4		-0.0360654	-0.1646	-0.637747	-0.874327	1	0.248133	3.74757e-08	1.81517e-14	Member of a family of telomere-proximal genes of unknown function; transcript induced in an RHE model of oral candidiasis; Hap43-repressed
C1_14630C	C1_14630C		0.15142	0.278993	0.146735	-1.43092	1	0.130669	0.394653	8.76409e-21	Similar to a region of the Tca2 (pCal) retrotransposon, which is present in strain hOG1042 as 50 to 100 copies of a linear dsDNA; rat catheter biofilm repressed
C2_00010W	TLO5		-0.0357368	0.334826	-0.608071	-0.798611	1	0.0047174	1.05712e-08	2.26179e-14	Member of a family of telomere-proximal genes of unknown function; may be spliced in vivo
C2_00030W	RRN3		-0.0574534	-0.581786	0.313409	-1.2281	1	0.0749779	0.301985	7.76347e-06	Protein with a predicted role in recruitment of RNA polymerase I to rDNA; caspofungin induced; flucytosine repressed; repressed in core stress response; repressed by prostaglandins
C2_00040C	tV(CAC)1		-2.23847	-0.557667	-1.00907	-2.10607	1	0.953513	0.878821	0.713706	tRNA-Val, predicted by tRNAscan-SE; CAC anticodon
C2_00050C	C2_00050C		0.759223	-0.289201	0.512478	-1.11128	1	0.851723	0.649712	0.321729	Ortholog of C. dubliniensis CD36 : Cd36_15040
C2_00060C	C2_00060C		-0.00419007	-0.112475	-0.0890627	0.20126	1	0.237399	0.292611	0.00918019	Protein of unknown function; Spider biofilm repressed
C2_00070C	MPP10		0.137852	0.127067	-0.157526	-0.174056	1	0.742021	0.611305	0.546265	Putative SSU processome and 90S preribosome component; repressed in core stress response; repressed by prostaglandins
C2_00080C	FAV3		-0.0159603	-0.118433	0.362027	0.437422	1	0.378016	0.000615306	2.05938e-05	Putative alpha-1,6-mannanase; induced by mating factor in MTLa/MTLa opaque cells
C2_00090W	C2_00090W		0.0803776	-0.102304	0.267591	-0.504192	1	0.527545	0.0319635	2.7953e-05	Protein of unknown function; flow model biofilm induced
C2_00100C	PGA52		-0.196897	-0.534122	-1.34327	-1.95069	1	0.0334176	4.22518e-10	2.95185e-20	GPI-anchored cell surface protein of unknown function; Hap43p-repressed gene; fluconazole-induced; possibly an essential gene, disruptants not obtained by UAU1 method
C2_00110W	C2_00110W		-0.101944	-0.324602	-0.362375	-0.699582	1	0.0383129	0.00951053	1.85451e-07	Predicted NADH-dependent flavin oxidoreductase; Hap43-repressed gene
C2_00120C	EMC9		-0.0433631	-0.0136218	-0.1714	-1.64104	1	0.928847	0.0682894	8.71254e-79	Ortholog of S. cerevisiae Nnf2; possible role in chromosome segregation; mutants are viable, induced during the mating process
C2_00130W	C2_00130W		-0.00898288	-1.13978	-1.21033	-3.1655	1	0.000439875	5.26157e-05	5.7702e-24	Protein of unknown function; flow model biofilm induced
C2_00140W	NDT80		-0.059779	-0.890146	-1.40124	-2.45316	1	0.00245373	9.77669e-08	1.60188e-21	Ortholog of Ndt80; meiosis-specific transcription factor; activator of CDR1 induction by antifungal drugs; required for wild-type drug resistance and for Spider biofilm formation; transcript induced by antifungal drug treatment
C2_00150W	LEU5		-0.175272	-0.514209	-0.00428178	1.65167	1	1.14338e-05	0.980456	1.98275e-57	Putative mitochondrial carrier protein; Hap43-repressed; rat catheter biofilm induced
C2_00160C	NAT2		-0.0146773	-0.184623	0.00703295	-0.407444	1	0.0429977	0.946325	1.42423e-07	Putative N-terminal acetyltransferase; Hap43p-repressed gene; mutation confers hypersensitivity to toxic ergosterol analog
C2_00170C	HMA1		0.0125321	-0.0912902	0.558847	-0.0963753	1	0.796088	0.0219386	0.71198	Putative molybdopterin-converting factor; fungal-specific (no human or murine homolog)
C2_00180C	C2_00180C		-0.106323	-0.514168	-1.47408	-0.72407	1	5.58898e-05	7.54925e-37	3.5448e-10	Predicted uricase; ortholog of S. pombe SPCC1223.09; Spider biofilm induced
C2_00190C	C2_00190C		-0.0418442	-0.249661	-0.00826796	-0.459403	1	0.00211592	0.930899	1.4686e-10	Putative integral peroxisomal membrane protein; Hap43p-repressed gene
C2_00200W	C2_00200W		-0.0046409	0.0172046	0.346348	-0.455185	1	0.95561	0.044001	0.00601457	snRNP U5 splicing factor component; involved in positioning the 3' splice site during the 2nd catalytic step of splicing; Spider biofilm induced
C2_00210W	RPL38		0.0238395	-0.215869	0.0213258	-0.600597	1	0.0922854	0.877667	1.62272e-08	60S ribosomal ribosomal protein subunit; genes encoding cytoplasmic ribosomal subunits, translation factors, tRNA synthetases are downregulated upon phagocytosis by murine macrophage
C2_00220C	C2_00220C		-0.00734386	0.316836	0.362017	0.0781781	1	0.000265213	5.53641e-06	0.354052	Ortholog(s) have RNA polymerase II complex binding activity
C2_00230W	C2_00230W		0.0787064	0.0716719	0.576731	-0.109239	1	0.576084	4.16476e-10	0.26564	Ortholog(s) have arginyltransferase activity and role in protein arginylation
C2_00240C	SOD6		-0.0045986	0.413432	0.451547	0.578286	1	0.0471498	0.0143725	0.00113781	Copper-containing superoxide dismutase; gene family includes SOD1, SOD4, SOD5, and SOD6; gene may contain an intron; Hap43-repressed; flow model and rat catheter biofilm induced
C2_00250W	STF2		-0.0717709	-0.144715	-0.615979	0.442135	1	0.390215	2.56364e-06	0.000677668	Protein involved in ATP biosynthesis; repressed in hyphae; repressed by Efg1, Hap43; transcript upregulated in clinical isolates from HIV+ patients with oral candidiasis; rat catheter, flow model and Spider biofilm induced
C2_00260C	MUQ1		0.0146506	-0.384096	0.079658	0.256754	1	0.0238203	0.645252	0.089471	Putative choline phosphate cytidylyltransferase/phosphoethanolamine cytidylyltransferase; repressed in hyphae compared vs yeast; Hap43-repressed; flow model biofilm induced; Spider biofilm repressed
C2_00270C	C2_00270C		0.135986	0.134863	1.28142	1.97214	1	0.34621	8.49133e-32	6.52401e-75	Putative protein of unknown function; Hap43p-repressed gene
C2_00280C	C2_00280C		0.147904	0.424323	2.44354	3.21988	1	0.000730727	2.38626e-113	3.08187e-198	Putative pre-mRNA-splicing factor; possibly an essential gene, disruptants not obtained by UAU1 method
C2_00290W	C2_00290W		-0.0488891	0.703024	2.2833	2.59675	1	5.35039e-05	1.67158e-49	2.11427e-64	Ortholog(s) have ATPase activator activity, chaperone binding activity
C2_00300C	CKB1		0.111387	0.110607	0.457153	-0.494347	1	0.231434	7.1569e-10	2.25826e-11	Regulatory subunit of protein kinase CK2 (casein kinase II), beta subunit; null mutants are hypersensitive to caspofungin and hydrogen peroxide medium
C2_00310W	C2_00310W		3.15143	3.30177	5.45179	4.99865	1	0.00688909	4.40547e-07	2.80492e-06	Ortholog of Candida albicans WO-1 : CAWG_03811
C2_00320W	C2_00320W		-0.0215967	-0.251093	0.393112	-0.757069	1	0.0185677	2.5683e-05	1.32825e-16	Ortholog(s) have protein membrane anchor activity, role in protein insertion into ER membrane, retrograde vesicle-mediated transport, Golgi to endoplasmic reticulum and GET complex localization
C2_00330C	HIR1		-0.0341369	0.0643416	-0.511461	0.0871676	1	0.608367	1.25366e-08	0.361645	Component of the HIR complex, a nucleosome assembly factor involved in chromatin formation; involved in regulation of white-opaque switching frequency
C2_00340C	ARO8		0.0756911	0.973225	2.47815	1.03737	1	2.02829e-05	2.64646e-33	6.08962e-07	Aromatic transaminase of the Ehrlich fusel oil pathway of aromatic alcohol biosynthesis; Rim101 independent alkaline induction; protein abundance affected by URA3 expression in CAI-4 strain; Gcn4-regulated; stationary phase enriched
C2_00350W	C2_00350W		0.0966032	0.579206	1.90652	0.846346	1	0.00385105	1.11374e-27	1.63998e-06	Predicted DNA-dependent ATPase/helicase; Spider biofilm induced
C2_00360C	C2_00360C		0.00413502	-0.128336	-0.742816	-1.05584	1	0.103827	3.55957e-30	3.11142e-60	Ortholog(s) have role in negative regulation of transcription from RNA polymerase II promoter in response to iron and cytosol localization
C2_00370W	PDR6		0.0827539	-0.0537814	-0.0936209	-0.231016	1	0.682006	0.35983	0.0125335	Putative pleiotropic drug resistance regulatory protein 6; transcript regulated by Nrg1; induced by alpha pheromone in SpiderM medium
C2_00380C	RFA1		-0.0684162	-0.124638	-0.158367	-0.51479	1	0.260148	0.0927139	4.18142e-09	Putative DNA replication factor A; RNA abundance regulated by cell cycle, tyrosol and cell density
C2_00390C	C2_00390C		0.195051	1.16318	2.76155	2.20094	1	3.48731e-11	2.39371e-64	1.45688e-41	Putative peroxisomal cystathionine beta-lyase; Gcn4p-regulated
C2_00400C	C2_00400C		-0.0758499	0.146739	-0.514557	-0.140189	1	0.0910345	1.52257e-12	0.0609438	Putative NADH dehydrogenase; repressed by nitric oxide, Hap43p-repressed
C2_00410C	C2_00410C		0.0055049	-0.51595	-0.0648178	-0.720011	1	0.436307	0.921379	0.170807	Ortholog of S. cerevisiae Ecm16, an essential DEAH-box ATP-dependent RNA helicase specific to the U3 snoRNP required for 18S rRNA synthesis; Hap43-induced; Spider biofilm induced
C2_00420W	C2_00420W		0.0111148	0.117062	-0.553058	-0.422375	1	0.508528	3.38002e-05	0.00135291	Ortholog of Nyv1, v-SNARE component of the vacuolar SNARE complex involved in vesicle fusion in S. cerevisiae; Hap43-repressed gene
C2_00430C	DPB4		0.0197246	0.0781857	0.371945	0.302453	1	0.655322	0.00324828	0.0150594	Putative DNA polymerase epsilon subunit D; null mutant is viable but slow-growing and displays abnormal invasive growth on SD and YPD media; Spider biofilm repressed
C2_00440W	SAS2		-0.0727362	-0.104451	0.53884	0.318855	1	0.596933	0.000166991	0.0263061	Predicted histone acetyltransferase involved in histone H4 acetylation; member of MYST family
C2_00450C	CDH1		0.0447222	0.187411	0.394232	0.538344	1	0.0333213	2.05056e-07	4.00609e-13	Protein involved in regulation of mitosis; similar to S. cerevisiae Cdh1, which is an APC/C component; transcriptionally induced by Mnl1 under weak acid stress
C2_00460W	SAP30		0.0232919	0.197083	1.40596	2.39311	1	0.655322	4.67226e-06	6.40945e-16	Aspartic-type endopeptidase; involved in degradation of alpha pheromone; functional equivalent of S. cerevisiae Bar1; a-cell specific; induced by alpha pheromone
C2_00470W	POM152		0.0173359	-0.247573	0.0903364	-0.584914	1	0.0160777	0.367414	3.99086e-11	Putative nuclear pore membrane glycoprotein
C2_00480C	PHHB		-0.322662	-0.589022	-0.687402	0.0864453	1	4.32181e-05	2.49169e-07	0.544242	Putative 4a-hydroxytetrahydrobiopterin dehydratase; transposon mutation affects filamentous growth; flow model biofilm induced; Spider biofilm induced
C2_00490W	C2_00490W		0.015378	0.149235	-0.0611117	-0.37252	1	0.149608	0.535603	1.22055e-05	Ortholog(s) have role in Golgi to vacuole transport and early endosome, trans-Golgi network localization
C2_00500W	ZCF9		-0.0407591	-0.507598	-0.15276	0.17159	1	0.000176441	0.258124	0.180101	Putative Zn(II)2Cys6 transcription factor; hypersensitive to toxic ergosterol analog ECC69 and/or ECC1384
C2_00510W	C2_00510W		0.116343	-0.368012	-0.545927	1.32254	1	0.0880656	0.00358834	5.42357e-14	Protein of unknown function; S. pombe ortholog SPAC7D4.05 encodes a predicted hydrolase; Hap43-repressed; Spider biofilm induced
C2_00520W	DFG5		-0.0477637	-0.342977	-0.00333769	0.221232	1	8.3756e-13	0.957876	9.90383e-07	N-linked mannoprotein of cell wall and membrane; possible signal transducer; role in hyphal growth and HWP1 induction in alkaline pH; GPI modification predicted; dfg5 dcw1 double mutant is inviable; caspofungin-induced, fungal-specific
C2_00530W	C2_00530W		0.109622	-0.0845189	2.18837	1.32259	1	0.800681	6.3645e-25	6.30584e-10	Ortholog of Candida albicans WO-1 : CAWG_03833
C2_00540W	C2_00540W		-0.024604	-0.214895	1.51791	0.796438	1	0.152284	3.67958e-36	5.5285e-11	Protein with a multidrug and toxin extrusion protein domain; induced by Mnl1 under weak acid stress
C2_00550W	C2_00550W		0.0856604	-0.0337766	-0.216119	-0.221536	1	0.853846	0.0863506	0.0675988	Ortholog(s) have (R)-carnitine transmembrane transporter activity, choline transmembrane transporter activity, ethanolamine transmembrane transporter activity
C2_00560W	C2_00560W		0.661467	0.749855	0.579274	-0.543228	1	0.780501	0.794795	0.79658	Protein of unknown function; induced by alpha pheromone in SpiderM medium
C2_00570W	C2_00570W		-0.0261314	-0.0075602	-0.448337	-0.550214	1	0.966797	1.25687e-06	1.35633e-09	Ortholog(s) have DNA translocase activity, role in chromatin remodeling, nucleosome disassembly, transcription elongation from RNA polymerase II promoter and RSC-type complex localization
C2_00580C	SMF3		-0.132217	-0.535576	-1.46457	-1.3701	1	0.00598784	8.35938e-18	5.64755e-16	Putative vacuolar iron transporter; alkaline upregulated; caspofungin repressed; induced by Mnl1 under weak acid stress; Hap43-repressed
C2_00590W	C2_00590W		0.0601612	-0.025464	-0.192409	-0.298407	1	0.853598	0.0378397	0.000731905	Ortholog of C. dubliniensis CD36 : Cd36_15550, C. parapsilosis CDC317 : CPAR2_213190, C. auris B8441 : B9J08_002200 and Candida tenuis NRRL Y-1498 : CANTEDRAFT_119026
C2_00600C	C2_00600C		0.15322	0.752663	2.36937	3.11144	1	4.65748e-05	1.33325e-46	2.72277e-80	Protein with a predicted role in mitochondrial iron metabolism; Hap43-repressed; expression upregulated during growth in the mouse cecum; Spider biofilm induced
C2_00610C	ATP18		-0.0975104	-0.0895468	0.136057	0.144533	1	0.265814	0.044001	0.0270416	F1F0 ATP synthase complex subunit; gene has intron
C2_00620C	C2_00620C		-0.00927309	-0.0728705	0.754013	-0.459554	1	0.733287	1.89795e-07	0.0022961	Ortholog(s) have protein-lysine N-methyltransferase activity and role in peptidyl-lysine trimethylation
C2_00630C	C2_00630C		-0.12362	-0.194281	-1.93797	-2.21347	1	0.416188	1.96557e-26	2.19816e-34	Ortholog(s) have allantoicase activity and role in allantoin catabolic process
C2_00640W	C2_00640W		0.0600003	0.325808	2.02577	1.79498	1	0.0096518	7.07889e-80	3.22989e-63	Putative transcription factor with zinc finger DNA-binding motif
C2_00650W	C2_00650W		0.013049	-0.340092	-0.5271	0.99661	1	0.0364919	0.0002061	3.1261e-13	Ortholog of C. dubliniensis CD36 : Cd36_15600, C. parapsilosis CDC317 : CPAR2_213140, C. auris B8441 : B9J08_000687 and Debaryomyces hansenii CBS767 : DEHA2B02442g
C2_00660C	SOD4		-0.0659868	-0.198115	-0.611574	-0.559469	1	0.0963708	1.41854e-09	1.95662e-08	Cu-containing superoxide dismutase; role in response to host innate immune ROS; regulated on white-opaque switch; ciclopirox olamine induced; caspofungin repressed; SOD1,4,5,6 gene family; yeast-associated; Spider biofilm induced
C2_00670C	C2_00670C		-0.268218	0.458422	0.720383	-0.243415	1	0.600334	0.299942	0.741247	Ortholog of Candida albicans WO-1 : CAWG_03846
C2_00680C	SOD5		0.0721522	0.422011	-0.0266314	-0.50029	1	0.0238088	0.899523	0.00283497	Cu-containing superoxide dismutase; protects against oxidative stress; induced by neutrophils, hyphal growth, caspofungin, osmotic/oxidative stress; oralpharyngeal candidiasis induced; rat catheter and Spider biofilm induced
C2_00690W	C2_00690W		-0.44701	-1.45908	-1.96892	-1.28006	1	1.0461e-06	1.3902e-12	3.48267e-06	Protein with homology to magnesium-dependent endonucleases and phosphatases; regulated by Sef1, Sfu1, and Hap43; Spider biofilm induced
C2_00700W	C2_00700W		-0.0233519	0.327013	0.23165	0.281199	1	2.49883e-05	0.00153917	7.59258e-05	Ortholog(s) have ATP binding, ATPase activity, metallopeptidase activity and role in cellular protein-containing complex assembly, proteolysis, signal peptide processing
C2_00710W	NPL6		-0.0291895	0.108272	-0.362961	-0.27665	1	0.313357	2.47974e-05	0.00115804	Putative nuclear protein localization factor; Hap43-induced; Spider biofilm repressed
C2_00720C	FGR15		0.0415093	-0.0502745	-0.475211	-0.600669	1	0.742021	9.52375e-06	1.08406e-08	Putative transcription factor with zinc finger DNA-binding motif; lacks an ortholog in S. cerevisiae; transposon mutation affects filamentous growth; caspofungin induced; mutation causes marginal increase in caspofungin sensitivity
C2_00730C	C2_00730C		-0.112274	0.382308	0.137414	-0.544535	1	0.00119191	0.237425	3.00207e-07	Ortholog of C. dubliniensis CD36 : Cd36_15670, C. parapsilosis CDC317 : CPAR2_213100, C. auris B8441 : B9J08_001290 and Candida tenuis NRRL Y-1498 : CANTEDRAFT_135034
C2_00740C	C2_00740C		0.17814	0.256899	-0.7113	-0.203072	1	0.0991071	5.62458e-08	0.133259	Ortholog(s) have sterol esterase activity, role in cellular lipid metabolic process, sterol metabolic process and integral component of membrane, lipid droplet localization
C2_00750W	C2_00750W		0.0618933	0.792219	0.18177	0.964446	1	0.000509486	0.438749	2.35421e-06	Plasma membrane-associated protein; heterozygous null mutant displays sensitivity to virgineone; Spider biofilm induced
C2_00760C	C2_00760C		-0.203747	-0.931846	-3.73155	-2.79326	1	0.0386012	1.49236e-22	2.01615e-13	Proten of unknown function; transcript positively regulated by Sfu1; Hap43 repressed; Spider biofilm induced
C2_00770W	C2_00770W		-0.0126149	-0.366726	-1.11557	0.0652195	1	0.012462	2.49244e-18	0.645363	Putative protein of unknown function; Hap43p-repressed gene; mutation confers hypersensitivity to toxic ergosterol analog, and to amphotericin B
C2_00780W	POT1-2		0.144781	0.262321	1.16509	3.92048	1	0.166284	3.81619e-14	1.0472e-150	Putative peroxisomal 3-ketoacyl CoA thiolase; Hap43-repressed
C2_00790C	C2_00790C		0.0250708	-0.0546962	-0.916917	-0.584123	1	0.723559	6.52576e-18	3.44838e-08	Ortholog(s) have diacylglycerol kinase activity, role in phosphatidic acid biosynthetic process and integral component of endoplasmic reticulum membrane localization
C2_00800C	PGA27		0.0885967	0.835315	2.19913	0.847234	1	0.000358324	3.58218e-26	6.10674e-05	Putative GPI-anchored protein
C2_00810C	C2_00810C		0.102369	0.339403	0.999338	0.906075	1	0.0213157	2.21826e-15	4.48639e-13	Ortholog of C. dubliniensis CD36 : Cd36_15750, C. parapsilosis CDC317 : CPAR2_213000, C. auris B8441 : B9J08_003326, Debaryomyces hansenii CBS767 : DEHA2D18524g and Pichia stipitis Pignal : PICST_42355
C2_00820W	C2_00820W		-0.0286058	0.174284	0.984216	0.431463	1	0.305234	1.25081e-13	0.00134399	Ortholog(s) have role in mitochondrial tRNA wobble uridine modification and mitochondrial inner membrane localization
C2_00830C	C2_00830C		0.0271283	0.0782073	-0.207571	-1.28185	1	0.58386	0.0565161	1.83397e-36	Ortholog(s) have DNA translocase activity, lysine-acetylated histone binding activity and role in ATP-dependent chromatin remodeling, nucleosome disassembly, transcription elongation from RNA polymerase II promoter
C2_00840W	C2_00840W		0.0975774	-0.0391383	-0.0783092	-0.245474	1	0.796088	0.496385	0.0160605	Ortholog(s) have oxidoreductase activity, acting on NAD(P)H activity
C2_00850W	MSF1		-0.0311861	-0.3523	-0.307763	-0.171678	1	0.000246575	0.000562824	0.054547	Putative phenylalanine-tRNA ligase; protein level decreases in stationary phase cultures; Hap43p-repressed gene
C2_00860C	C2_00860C		-0.445616	-1.2318	-0.146236	1.27053	1	0.00247076	0.734001	0.000278627	Protein of unknown function; Spider biofilm induced
C2_00870W	C2_00870W		0.00740155	-0.135163	-0.486748	-0.213156	1	0.315503	6.93025e-06	0.0506205	Ortholog of C. dubliniensis CD36 : Cd36_15810, C. parapsilosis CDC317 : CPAR2_212950, C. auris B8441 : B9J08_003344 and Candida tenuis NRRL Y-1498 : CANTEDRAFT_116162
C2_00880W	C2_00880W		0.0314546	0.122831	-1.03005	-0.0595368	1	0.52746	1.06773e-12	0.710323	Predicted dihydrodiol dehydrogenase; ortholog of S. pombe SPAC513.06c; flow model and rat catheter biofilm repressed
C2_00890W	C2_00890W		-0.510681	-0.424116	0.119858	0.906802	1	0.215671	0.715934	0.000626332	Ortholog of C. dubliniensis CD36 : Cd36_15830, C. parapsilosis CDC317 : CPAR2_212930, Candida tropicalis MYA-3404 : CTRG_01155, Candida albicans WO-1 : CAWG_03868 and Candida metapsilosis : CMET_2287
C2_00900W	C2_00900W		0.0306343	-0.713392	0.376084	0.727408	1	0.665069	0.781243	0.540538	Ortholog of C. parapsilosis CDC317 : CPAR2_212925, C. dubliniensis CD36 : Cd36_15840, Candida tropicalis NEW ASSEMBLY : CTRG1_01156 and Candida orthopsilosis Co 90-125 : CORT_0A12230
C2_00910W	PGA19		-0.0213803	0.254584	0.458858	1.88635	1	0.682006	0.341132	6.88215e-06	Putative GPI-anchored protein; macrophage-induced gene; mutants are viable
C2_00920W	C2_00920W		-0.0273748	0.329599	-0.35627	0.70301	1	0.0356693	0.01179	1.21957e-07	Protein of unknown function; rat catheter biofilm induced
C2_00930C	VPS24		0.00500139	0.366601	-0.520513	0.46314	1	0.00586649	1.40653e-05	7.77243e-05	Protein similar to S. cerevisiae Vps24p, which is a member of the ESCRT III protein sorting complex; downregulated upon adherence to polystyrene
C2_00940W	C2_00940W		-0.0314971	0.562691	0.0608996	1.52548	1	0.000334205	0.723685	3.7382e-28	Plasma membrane-associated protein; induced in cyr1 or ras1 mutant; induced by hypoxia, ketoconazole and during growth in the mouse cecum; induced in oralpharyngeal candidasis; Spider biofilm induced
C2_00950C	RFC5		0.0166809	0.301319	0.796671	0.140652	1	0.0564005	2.53324e-09	0.323491	Putative heteropentameric replication factor C subunit; periodic mRNA expression, peak at cell-cycle G1/S phase
C2_00960C	MXR1		0.0958003	1.33944	1.98191	3.28461	1	1.36544e-11	1.58408e-26	1.34603e-71	Putative methionine sulfoxide reductase; Plc1-regulated; induced by human neutrophils, flucytosine; macrophage regulated (gene induced, protein decreased); possibly adherence-induced; Spider biofilm induced
C2_00970C	UBP13		0.10571	0.0776189	-0.146308	0.0294181	1	0.555989	0.158949	0.787411	Ortholog of S. cerevisiae Ubp13; putative ubiquitin carboxyl-terminal hydrolase; flow model biofilm induced; rat catheter biofilm repressed
C2_00980W	C2_00980W		-0.204387	0.184733	0.172582	-0.0250011	1	0.893509	0.875187	0.982838	Dubious open reading frame
C2_00990W	C2_00990W		0.503533	-0.210133	-0.284824	0.687868	1	0.751262	0.596652	0.133014	Ortholog of Candida albicans WO-1 : CAWG_03878
C2_01000W	HGT7		0.017236	-0.386519	-0.880032	-0.0782297	1	0.0704089	1.19685e-06	0.696969	Putative MFS glucose transporter; glucose, fluconazole, Snf3 induced, expressed at high glucose; 20 member C. albicans glucose transporter family; 12 TM regions predicted; flow model biofilm induced; Spider biofilm repressed
C2_01010W	HGT8		0.101674	0.43719	-1.32277	0.153421	1	0.0120746	1.80975e-18	0.344382	High-affinity glucose transporter of the major facilitator superfamily; 20 members in the C. albicans glucose transporter family; 12 probable membrane-spanning segments; gene has intron; expressed in rich medium; flow model biofilm induced
C2_01020W	HGT6		0.0276468	-0.721088	-1.95469	-0.871084	1	0.0195839	1.99288e-13	0.00117594	Putative high-affinity MFS glucose transporter; 20 family members; induced in core stress response; fluconazole, oralpharyngeal candidasis induced; flow model biofilm induced; Spider biofilm induced
C2_01030W	C2_01030W		-0.0023683	-0.321097	-0.106427	-0.555715	1	0.00180335	0.295208	1.03677e-09	Ortholog(s) have structural constituent of ribosome activity, role in mitochondrial translation and mitochondrial large ribosomal subunit localization
C2_01040W	C2_01040W		-0.144782	-0.230696	0.300383	0.347907	1	0.293054	0.103859	0.0491954	PProtein of unknown function; gene has intron; similar to human BLOC1S2
C2_01050W	C2_01050W		-0.478803	-0.6979	0.298034	-1.9419	1	0.10953	0.466326	2.61536e-07	Ortholog of Candida tropicalis NEW ASSEMBLY : CTRG1_CGOB_00043 and Candida tropicalis MYA-3404 : CTRG_04298
C2_01060C	C2_01060C		-0.350297	-0.261813	0.438707	-1.56695	1	0.537411	0.191767	1.02169e-06	Protein with a predicted DnaJ chaperone domain and a CSL-type zinc finger; Spider biofilm induced
C2_01070W	C2_01070W		0.128209	0.273593	0.26017	-0.970486	1	0.323901	0.279125	7.96665e-06	Ortholog(s) have RNA polymerase I activity and role in nucleolar large rRNA transcription by RNA polymerase I, transcription by RNA polymerase I, transcription elongation from RNA polymerase I promoter
C2_01080C	tL(CAA)2		-0.50139	-3.19744	-0.395225	-0.213865	1	0.502451	0.929125	0.957596	tRNA-Leu, predicted by tRNAscan-SE; CAA anticodon
C2_01090C	ERG28		-0.102394	-0.440452	-0.645394	-0.362608	1	0.000926842	8.1908e-08	0.00255314	Ortholog(s) have protein binding, bridging activity, role in demethylation, ergosterol biosynthetic process and endoplasmic reticulum membrane localization
C2_01110C	BCY1		-0.0362777	0.00202888	-0.382666	-0.0171018	1	0.990582	7.35156e-09	0.821995	Protein kinase A regulatory subunit; involved in regulation of filamentation, phenotypic switching and mating; required for nuclear localization of Tpk1; physically interacts with Tpk1; apoptosis-regulated
C2_01120W	KAR2		-0.0504728	0.344909	-0.541517	2.0949	1	0.000164463	6.65389e-11	9.7909e-149	Similar to Hsp70 family chaperones; role in translocation of proteins into the ER; induced in high iron; protein present in exponential and stationary growth phase yeast cultures; flow model and Spider biofilm repressed
C2_01130W	NOT3		-0.00404374	0.00333943	0.256013	-0.539508	1	0.989672	0.0145176	6.97974e-08	Transcriptional regulator; not required for buccal epithelial cell adherence or virulence in mouse systemic infection; null mutant colonies exhibit slightly decreased filamentation ratio; required for yeast adherence to silicone substrate
C2_01140C	C2_01140C		0.421708	0.444364	1.38971	2.99329	1	0.530074	0.00819771	7.2719e-10	Ortholog of C. dubliniensis CD36 : Cd36_16030, C. parapsilosis CDC317 : CPAR2_213800, Debaryomyces hansenii CBS767 : DEHA2A01320g and Pichia stipitis Pignal : PICST_29434
C2_01150W	PEX12		-0.0293878	0.239066	0.588817	0.947366	1	0.0931721	9.06112e-07	5.16057e-16	Ortholog(s) have ubiquitin-protein transferase activity, role in protein import into peroxisome matrix, protein monoubiquitination and integral component of peroxisomal membrane, peroxisomal importomer complex localization
C2_01160W	C2_01160W		0.0455232	0.269522	0.161392	0.595203	1	0.041114	0.187639	9.49381e-08	Ortholog(s) have S-methyl-5-thioribose-1-phosphate isomerase activity and role in L-methionine salvage from methylthioadenosine
C2_01170C	C2_01170C		0.0908086	0.385426	0.646486	0.781327	1	1.28797e-07	8.64803e-22	1.01886e-31	Ortholog(s) have role in Golgi to vacuole transport, ascospore wall assembly, cellular sphingolipid homeostasis, retrograde transport, endosome to Golgi and GARP complex, Golgi apparatus localization
C2_01180W	COX17		-0.0347514	0.713138	2.06814	2.96496	1	2.40389e-05	6.08105e-43	1.34608e-88	Putative copper metallochaperone; Hap43p-repressed gene; rat catheter biofilm induced; Spider biofilm induced
C2_01190C	C2_01190C		0.0902043	0.311173	0.393009	1.15929	1	0.076547	0.0105392	8.02605e-16	Ortholog of S. cerevisiae : YPL162C, C. glabrata CBS138 : CAGL0M02057g, C. dubliniensis CD36 : Cd36_16070, C. parapsilosis CDC317 : CPAR2_213850 and C. auris B8441 : B9J08_003194
C2_01200C	REG1		0.170904	0.593197	0.50147	0.716647	1	3.69354e-05	0.000180994	3.78334e-08	Putative protein phosphatase regulatory subunit; Hap43-repressed gene; macrophage/pseudohyphal-induced; possibly regulated upon hyphal formation; flow model biofilm induced
C2_01210C	HNM1		0.16491	0.47477	0.866376	-0.547448	1	0.0618451	7.16619e-05	0.012024	Putative choline/ethanolamine transporter; mutation confers hypersensitivity to toxic ergosterol analog; colony morphology-related gene regulation by Ssn6; clade-associated gene expression
C2_01220W	C2_01220W		0.0568733	0.114919	-0.428466	-0.512125	1	0.272876	3.62933e-07	6.05648e-10	Ortholog(s) have structural constituent of nuclear pore activity
C2_01230W	C2_01230W		0.0735906	0.104206	0.194605	0.512799	1	0.509677	0.121	8.83955e-06	Has domain(s) with predicted 2-oxoglutarate-dependent dioxygenase activity, L-ascorbic acid binding, iron ion binding, oxidoreductase activity, acting on paired donors, with incorporation or reduction of molecular oxygen activity
C2_01240C	C2_01240C		-0.0666225	-0.443572	1.34916	1.2635	1	0.023089	3.47433e-16	1.43137e-14	Ortholog(s) have DNA helicase activity and role in DNA-dependent DNA replication maintenance of fidelity, establishment of sister chromatid cohesion, interstrand cross-link repair, mitotic sister chromatid cohesion
C2_01250W	C2_01250W		-0.186837	-0.77437	-0.849935	-1.35337	1	8.91057e-07	7.26706e-09	7.64336e-21	Protein of unknown function; transcript detected on high-resolution tiling arrays
C2_01260W	C2_01260W		0.125533	0.206262	0.263192	0.013119	1	0.157353	0.036593	0.925966	Ortholog of C. dubliniensis CD36 : Cd36_16140, C. parapsilosis CDC317 : CPAR2_213870, C. auris B8441 : B9J08_003044 and Candida tenuis NRRL Y-1498 : CANTEDRAFT_92202
C2_01270W	CHA1		0.0886149	-0.0586773	-0.386548	1.09672	1	0.868724	0.108139	6.16537e-07	Similar to catabolic ser/thr dehydratases; repressed by Rim101; induced in low iron; regulated on white-opaque switch; filament induced; Tn mutation affects filamentation; flow model biofilm induced; Spider biofilm repressed
C2_01290C	tL(UAA)1		0	0	0	3.57437	1	1	1	0.516652	tRNA-Leu, predicted by tRNAscan-SE; UAA anticodon
C2_01300C	MNN24		0.128592	0.393669	0.232496	0.878647	1	0.0089687	0.099745	1.6036e-11	Alpha-1,2-mannosyltransferase; required for normal cell wall mannan content
C2_01310W	C2_01310W		0.0793138	0.490622	0.782804	0.970598	1	0.00234943	5.51063e-08	6.84642e-12	Ortholog(s) have phosphatidylinositol binding, phosphatidylinositol-3-phosphate binding activity, role in retrograde transport, endosome to Golgi and endosome localization
C2_01320W	C2_01320W		0.0217103	0.551066	-0.139391	0.377538	1	4.13029e-05	0.307834	0.00225547	Ortholog(s) have structural molecule activity, role in proteasome assembly, ubiquitin-dependent protein catabolic process and cytosol, nucleus, proteasome regulatory particle, lid subcomplex, proteasome storage granule localization
C2_01330C	SIR2		-0.17868	-0.576537	-0.290778	-0.105186	1	9.28835e-06	0.0199257	0.408828	Required for wild-type lifespan, asymmetric inheritance of oxidatively damaged proteins, rDNA silencing; regulates phenotypic switch in strain 3153A, not WO-1; partially complements S. cerevisiae sir2 mating defect; Spider biofilm induced
C2_01340W	C2_01340W		-0.0266679	0.0169882	-0.186354	-0.267481	1	0.830387	0.000396027	1.63344e-07	Has domain(s) with predicted integral component of membrane localization
C2_01350C	SNX4		-0.00520319	0.259598	0.0830321	0.374562	1	0.0315211	0.484529	0.000301466	Putative sorting nexin; induced during the mating process
C2_01360C	DCW1		-0.0738341	-0.387774	-0.474667	-0.496989	1	4.03288e-05	4.58933e-08	6.42698e-09	Protein with predicted GPI modification; dfg5 dcw1 double mutant is inviable; not required for wild-type hyphal growth; upregulated in cyr1 mutant (yeast or hyphal form); Hap43-induced
C2_01370C	C2_01370C		-0.153539	-0.371652	-0.543318	-1.47256	1	0.0167279	7.6148e-05	1.89908e-28	Ortholog of C. dubliniensis CD36 : Cd36_16230, C. parapsilosis CDC317 : CPAR2_213950, C. auris B8441 : B9J08_003853 and Candida tenuis NRRL Y-1498 : CANTEDRAFT_112720
C2_01380W	PLB4.5		-0.0346118	-0.233195	-2.14695	-1.83764	1	0.166713	3.91405e-56	6.46552e-42	Phospholipase B; Hog1-induced; regulated by Ssn6; putative GPI-anchor; repressed during cell wall regeneration; clade-associated gene expression; Hap43-induced; rat catheter and Spider biofilm repressed
C2_01390W	C2_01390W		-0.0226628	0.0887615	-0.293118	-0.321421	1	0.526729	0.0060897	0.00196979	Ortholog(s) have phosphatidylinositol-4,5-bisphosphate binding activity, role in actin cortical patch assembly, actin filament organization, endocytosis and actin cortical patch localization
C2_01400C	ESC4		-0.106987	-0.831997	-1.08709	-1.79645	1	7.24757e-07	3.68574e-12	6.05468e-31	Protein similar to S. cerevisiae Esc4; a protein that represses transposition; transposon mutation affects filamentation; rat catheter biofilm repressed
C2_01410C	CLB2		0.111226	-0.183132	-0.523147	-1.68293	1	0.086882	6.34648e-09	1.91725e-80	B-type mitotic cyclin (cyclin-dependent protein kinase regulatory subunit); essential; required for wild-type mitotic exit; role in cell polarization; interacts with catalytic subunit Cdk1; Spider biofilm repressed
C2_01420C	C2_01420C		-0.109025	-0.504419	-0.552087	-1.35218	1	0.00954074	0.00174236	4.15675e-15	Has domain(s) with predicted DNA-binding transcription factor activity, sequence-specific DNA binding activity and role in regulation of transcription, DNA-templated
C2_01430W	APT1		0.0212971	-0.353835	-0.752225	-0.0681636	1	0.00742205	9.80436e-11	0.59399	Adenine phosphoribosyltransferase; flucytosine induced; repressed by nitric oxide; protein level decreased in stationary phase yeast cultures
C2_01440C	C2_01440C		0.0486354	-0.573404	-1.02522	-0.262359	1	2.91187e-07	1.30502e-22	0.0127421	Ortholog(s) have ATP-dependent microtubule motor activity, plus-end-directed, protein-containing complex binding activity
C2_01450C	C2_01450C		-0.327131	-0.155743	-0.823171	0.370443	1	0.643022	0.00121503	0.125979	Protein of unknown function; induced in azole-resistant strain that overexpresses MDR1; protein present in exponential and stationary growth phase yeast cultures; Spider biofilm induced
C2_01460C	C2_01460C		-0.947514	0.414409	1.30213	-0.385082	1	0.67873	0.069798	0.636442	Ortholog of C. dubliniensis CD36 : Cd36_16320, Candida tropicalis NEW ASSEMBLY : CTRG1_01238, Candida tropicalis MYA-3404 : CTRG_01238 and Candida albicans WO-1 : CAWG_03918
C2_01470W	SRB9		0.0728684	0.255328	0.0370175	0.615809	1	2.62331e-05	0.571754	8.59032e-30	Subunit of the RNA polymerase II mediator complex; transposon mutation affects filamentous growth; suppresses S. cerevisiae diploid filamentous (flo8, ste7, ste12, tec1) or haploid invasive (flo8) mutant growth defects
C2_01480W	SPT5		0.0553266	0.0862345	-0.203954	-0.120226	1	0.15671	6.13976e-05	0.0180395	Protein similar to S. cerevisiae Spt5p transcription elongation factor; transposon mutation affects filamentous growth
C2_01490C	C2_01490C		-0.0350688	0.135591	0.314739	0.866334	1	0.105218	8.37789e-06	1.60426e-37	Putative RNA polymerase transcription factor TFIIH core component; possibly an essential gene, disruptants not obtained by UAU1 method
C2_01500W	C2_01500W		-0.0332689	0.204928	0.492135	0.997427	1	0.183341	0.000117056	1.20954e-16	Ortholog of Candida albicans WO-1 : CAWG_03922
C2_01510C	C2_01510C		-0.135748	-0.145371	0.462261	-0.281181	1	0.443936	0.0016471	0.0587414	Ortholog(s) have tRNA-specific adenosine deaminase activity and role in tRNA modification
C2_01520W	PPE1		-0.0373993	-0.260928	-0.338489	0.123781	1	0.10953	0.0173688	0.393651	Protein similar to S. cerevisiae Ppe1p; shows genetic interaction with some genes involved in diploid filamentous growth and haploid invasive growth in S. cerevisiae
C2_01530C	C2_01530C		0.0335525	0.00212962	0.879091	1.73446	1	0.990739	5.56589e-36	1.11209e-138	Putative glutamine-dependent NAD synthetase, involved in NAD salvage pathway
C2_01540W	C2_01540W		-0.206938	-0.475074	0.571126	0.640008	1	0.00611427	0.00023366	2.46942e-05	S. pombe ortholog SPCC576.01c is a predicted sulfonate dioxygenase; possibly transcriptionally regulated upon hyphal formation; Spider biofilm induced
C2_01550W	SMP2		-0.00412038	0.0522862	-0.340816	0.399288	1	0.730794	0.00149384	0.00012582	Putative Mg2+-dependent phosphatidate phosphatase; transcript regulated by Nrg1
C2_01560W	BMT5		0.135032	0.433594	0.296045	0.757068	1	1.56299e-09	1.71322e-05	3.91881e-30	Putative beta-mannosyltransferase involved in beta-1,2-mannosylation of phospholipomannan; 9-member family includes Bmt1, Bmt2, Bmt3, and Bmtp with roles in mannosylation of cell wall phosphopeptidomannan; Spider biofilm induced
C2_01570W	C2_01570W		-0.0725935	-0.0761931	-0.153762	1.14098	1	0.625375	0.209358	1.29015e-27	Has domain(s) with predicted N-acetyltransferase activity
C2_01580W	REX2		-0.0197707	-0.418657	-0.490231	0.227494	1	0.0382947	0.00627347	0.207693	Putative 3'-5' RNA exonuclease with a predicted role in 3'-end processing of U4 and U5 snRNAs, 5S and 5.8S rRNAs; rat catheter biofilm induced
C2_01590W	COX13		-0.0219167	-0.188743	-0.353446	-0.113708	1	0.149608	0.00138426	0.320802	Cytochrome c oxidase; flucytosine induced; repressed by nitric oxide
C2_01600C	CDC55		0.0626897	0.389735	0.4954	1.25565	1	8.06129e-11	1.57732e-18	5.7978e-115	Ortholog(s) have protein phosphatase regulator activity, protein serine/threonine phosphatase activity
C2_01610C	RPS26A		0.0240635	-0.152995	0.00174109	-0.552102	1	0.116579	0.992229	4.96364e-12	Ribosomal protein; regulated by Nrg1, Tup1; repressed upon phagocytosis by murine macrophage; alternatively spliced intron in 5'-UTR; Spider biofilm repressed
C2_01620W	COX4		-0.0782695	-0.276336	-0.38224	-0.336064	1	0.00192706	1.81907e-06	2.17269e-05	Putative cytochrome c oxidase subunit IV; Mig1-regulated; macrophage/pseudohyphal-induced gene; macrophage-induced protein; repressed by nitric oxide; 5'-UTR intron; Hap43-repressed
C2_01630W	C2_01630W		-0.260125	0.0937856	-0.0538403	-0.810814	1	0.836051	0.885921	0.00829838	2-hydroxyacid dehydrogenase domain-containing protein; Hap43-repressed gene; induced by alpha pheromone in SpiderM medium
C2_01640W	SLA1		0.0409972	-0.0306678	-0.501309	0.0314924	1	0.823176	1.98588e-08	0.753384	Protein required for assembly of the cortical actin cytoskeleton; contains three SH3 domains; transcription is regulated by Nrg1 and Mig1; flow model biofilm repressed
C2_01650W	C2_01650W		-0.108356	-0.00730441	0.262454	1.24699	1	0.98565	0.165004	1.55682e-13	Ortholog(s) have mRNA (N6-adenosine)-methyltransferase activity, role in mRNA methylation, meiotic cell cycle, negative regulation of pseudohyphal growth and RNA N6-methyladenosine methyltransferase complex localization
C2_01660C	C2_01660C		-0.0786762	0.0947335	-0.0150331	1.23773	1	0.525244	0.916255	5.4935e-31	Protein of unknown function; possible ER protein; Hap43p-repressed; Spider biofilm induced
C2_01670C	STT3		-0.044017	0.0747512	-0.487553	-0.548659	1	0.554617	1.49684e-07	1.92036e-09	Putative oligosaccharyltransferase complex component; flow model and rat catheter biofilm repressed
C2_01680C	C2_01680C		-0.0030042	-0.296148	-0.555679	0.179127	1	0.019087	4.83463e-07	0.113107	Ortholog of the mitochondria localized S. cerevisiae Pib2 protein of unknown function; has a FYVE zinc finger domain; Spider biofilm induced
C2_01690W	C2_01690W		-0.0501688	-0.335377	-0.642612	-0.343882	1	0.00626953	3.02038e-09	0.00155971	Putative succinate dehydrogenase; enzyme of citric acid cycle; repressed by nitric oxide; Efg1, Hap43 repressed
C2_01700C	HAP42		-0.11598	-0.0413202	0.463799	0.321171	1	0.72144	5.29847e-09	5.00501e-05	Predicted transcription factor; possibly an essential gene, disruptants not obtained by UAU1 method
C2_01710W	HSK3		-0.18745	-0.409459	-0.878741	-2.0192	1	0.0658087	4.50318e-06	3.02283e-26	Subunit of the Dam1 (DASH) complex, which acts in chromosome segregation by coupling kinetochores to spindle microtubules; expression regulated during planktonic growth
C2_01720C	C2_01720C		-0.0677013	-0.471361	-1.16749	-1.62676	1	0.000357352	3.28704e-22	1.50021e-41	Ortholog(s) have copper ion binding activity, role in mitochondrial respiratory chain complex IV assembly and extrinsic component of mitochondrial inner membrane, mitochondrial intermembrane space localization
C2_01730W	C2_01730W		-0.0660394	-0.0160773	-1.48626	-1.65694	1	0.962109	2.6126e-17	1.82085e-21	Ortholog of S, cerevisiae Spc24; a component of the conserved kinetochore-associated Ndc80 complex involved in chromosome segregation, spindle checkpoint activity and kinetochore clustering; Hap43-induced gene
C2_01740C	C2_01740C		0.007425	-0.211316	-0.343175	-0.759503	1	0.127405	0.00386238	2.77519e-11	Mitochondrial ribosomal protein of the large subunit; rat catheter biofilm induced
C2_01750C	C2_01750C		0.0199943	0.378956	2.16111	1.13213	1	0.0963708	3.77262e-31	1.61897e-09	Protein with a life-span regulatory factor domain; regulated by Sef1, Sfu1, and Hap43; flow model biofilm induced; Spider biofilm induced
C2_01760C	C2_01760C		0.170714	-0.112549	0.462406	1.7792	1	0.636817	0.00749985	1.02215e-28	Ortholog of C. dubliniensis CD36 : Cd36_16630, C. parapsilosis CDC317 : CPAR2_210300, C. auris B8441 : B9J08_000158 and Candida tenuis NRRL Y-1498 : CANTEDRAFT_116870
C2_01770C	tL(CAA)1		3.93579	0	0	6.00051	1	1	1	0.259634	tRNA-Leu, predicted by tRNAscan-SE; CAA anticodon
C2_01780W	MSB2		0.00497655	0.044491	-0.428499	-0.59944	1	0.815982	0.000796853	1.35069e-06	Mucin family adhesin-like protein; cell wall damage sensor; required for Cek1 phosphorylation by cell wall stress; Rim101-repressed; activation releases extracellular domain into medium; Spider biofilm induced
C2_01800W	C2_01800W		-0.22719	-0.109891	0.790779	0.727059	1	0.703081	5.50417e-05	0.000159293	Predicted ORF in retrotransposon Tca16 with similarity to the Gag-Pol region of retrotransposons; added to Assembly 21 based on comparative genome analysis; overlaps orf19.1490.2, which is annotated as blocked reading frame
C2_01820C	C2_01820C		0.123965	0.121304	0.775589	0.885601	1	0.337177	1.75425e-15	3.30967e-20	Ortholog(s) have RNA binding activity, role in mRNA splicing, via spliceosome and U1 snRNP, U2-type prespliceosome localization
C2_01830W	PRP39		-0.144911	-0.209995	0.244797	-0.653275	1	0.339277	0.187915	0.000158025	Putative component of the U1 snRNP; involved in splicing; Hap43-induced gene; Spider biofilm induced
C2_01840C	RAD7		0.0464743	0.412044	1.54192	1.37023	1	0.00502835	1.09421e-33	3.65486e-27	Protein similar to S. cerevisiae Rad7p, which is a subunit of the Nucleotide Excision Repair Factor 4; induced under hydroxyurea treatment
C2_01850W	RAD23		-0.0178983	-0.00357513	-0.322917	-0.533306	1	0.986408	0.000422105	1.8579e-09	S. cerevisiae Rad23 ortholog; binds damaged DNA; Spider biofilm repressed
C2_01860C	C2_01860C		0.082254	0.201411	-0.145528	-0.489883	1	0.0963708	0.189937	1.56715e-06	Ortholog(s) have role in L-methionine salvage from methylthioadenosine and cytosol localization
C2_01870C	C2_01870C		0.186669	0.334504	2.51586	4.138	1	0.00773706	9.10876e-126	0	Putative transcription factor with zinc finger DNA-binding motif; Hap43p-repressed gene
C2_01880C	ZCF6		0.0477787	0.48951	2.68561	4.33066	1	0.000124573	7.38724e-132	0	Putative transcription factor with zinc cluster DNA-binding motif; involved in virulence
C2_01890W	CTF1		-0.0677165	-0.165477	0.315426	1.05834	1	0.364544	0.0331565	1.94382e-14	Putative zinc-finger transcription factor, similar to A. nidulans FarA and FarB; activates genes required for fatty acid degradation; induced by oleate; null mutant displays carbon source utilization defects and slightly reduced virulence
C2_01900C	C2_01900C		0.135913	0.456735	0.538094	0.426165	1	2.95005e-06	2.79163e-09	2.15133e-06	Ortholog of C. dubliniensis CD36 : Cd36_16720, C. parapsilosis CDC317 : CPAR2_210210, C. auris B8441 : B9J08_004860 and Candida tenuis NRRL Y-1498 : CANTEDRAFT_128446
C2_01910W	C2_01910W		0.204683	0.878851	1.74927	1.01823	1	3.12208e-08	5.21374e-33	4.0522e-12	Has domain(s) with predicted aminoacyl-tRNA hydrolase activity
C2_01920C	C2_01920C		-0.0192864	-0.0197703	-0.657014	0.227766	1	0.924026	6.20419e-08	0.0661776	Putative patatin-like phospholipase; fungal-specific (no human or murine homolog)
C2_01930C	C2_01930C		0.0202393	-0.0448941	-0.188099	-1.1988	1	0.856444	0.281324	2.22688e-14	Ortholog of S. cerevisiae : YBR138C, C. dubliniensis CD36 : Cd36_16750, C. parapsilosis CDC317 : CPAR2_212450, C. auris B8441 : B9J08_002176 and Candida tenuis NRRL Y-1498 : CANTEDRAFT_92365
C2_01940C	C2_01940C		0	0	0	1.88444	1	1	1	0.743719	Ortholog of Candida albicans WO-1 : CAWG_03962
C2_01950C	AMN1		0.0205517	0.117328	0.416261	-0.219078	1	0.523754	0.00280589	0.119715	Putative negative regulator of exit from mitosis; Plc1-regulated; rat catheter biofilm induced
C2_01960C	C2_01960C		0.0206076	0.115799	0.298255	-0.0320625	1	0.695822	0.178986	0.894167	Protein of unknown function; transcript detected on high-resolution tiling arrays
C2_01970C	ROD1		0.281054	0.167539	0.628562	0.5157	1	0.417136	8.75169e-05	0.00111713	Protein similar to S. cerevisiae Rod1;a membrane protein with a role in drug tolerance; repressed by Rgt1; mutant is viable
C2_01980C	SRD1		0.0819834	0.602667	1.44442	0.115544	1	0.002266	1.13005e-16	0.547337	Sur7 family protein with PalI-like domains; not required for stress responses; mutant is viable
C2_01990C	FAB1		0.0312558	0.0157967	0.150534	-0.267717	1	0.91712	0.120917	0.00336529	Phosphatidylinositol 3-phosphate 5-kinase; required for hyphal growth on solid media, and for wild-type vacuolar morphology and acidification; not required for wild-type virulence in mouse systemic infection or for adherence to HeLa cells
C2_02000W	C2_02000W		0.0223503	0.123855	-0.119119	-0.28198	1	0.281066	0.234127	0.00218352	Ortholog(s) have enzyme binding, phosphatidylinositol-4-phosphate binding activity
C2_02010C	CHT4		-0.0622212	0.104948	0.17018	0.352021	1	0.496019	0.169585	0.00216098	Chitinase; similar to S. cerevisiae sporulation-specific Cts2p; functionally complements A. gossypii cts2 mutant sporulation defect; homozygous null mutation causes no obvious defects; transcription decreases upon yeast-to-hyphal switch
C2_02020W	C2_02020W		0.00534585	0.518519	0.430075	-0.194987	1	1.90116e-07	4.65748e-06	0.0408113	Ortholog(s) have thiol-dependent ubiquitin-specific protease activity and role in negative regulation of gluconeogenesis, proteasome-mediated ubiquitin-dependent protein catabolic process
C2_02030W	ARO3		0.160056	1.44081	2.65705	-0.457919	1	1.19947e-09	1.77794e-33	0.0460839	3-deoxy-D-arabinoheptulosonate-7-phosphate synthase; aromatic amino acid synthesis; GCN-regulated; feedback-inhibited by phe if expressed in S. cerevisiae; decreased in stationary phase; flow model biofilm repressed
C2_02040W	C2_02040W		-0.0615918	0.32198	0.237664	-0.202712	1	0.0116616	0.0433677	0.0788036	Protein of unknown function; Hap43-repressed gene
C2_02050C	C2_02050C		0.12501	-0.188193	-1.24936	-1.38374	1	0.183521	1.7126e-27	8.03148e-34	Ortholog of C. dubliniensis CD36 : Cd36_16850, C. parapsilosis CDC317 : CPAR2_211990, C. auris B8441 : B9J08_001195 and Candida tenuis NRRL Y-1498 : cten_CGOB_00169
C2_02060C	FMO1		-0.342393	0.578008	-0.133154	1.87168	1	0.128366	0.729391	1.45397e-09	Putative oxidoreductase; mutation confers hypersensitivity to toxic ergosterol analog, and to amphotericin B
C2_02070W	SPR3		-0.826607	0.0322408	1.7849	5.02594	1	0.985456	0.0185251	6.95626e-13	Septin; mutant has no obvious phenotype
C2_02080W	C2_02080W		-0.218338	-0.473168	-0.756089	-1.54182	1	0.115238	0.0037808	1.91351e-09	C/D box small nucleolar RNA (snoRNA)
C2_02090W	C2_02090W		-0.0318842	0.335602	0.268338	-0.127304	1	2.14202e-07	1.30541e-05	0.042347	Ortholog(s) have role in nuclear-transcribed mRNA catabolic process, nonsense-mediated decay
C2_02100W	SNF2		-0.0643231	-0.183278	-0.519225	-0.487262	1	0.0782295	3.11383e-09	1.9082e-08	Protein involved in transcriptional regulation; ortholog of S. cerevisiae Snf2p, which is the catalytic subunit of the SWI/SNF chromatin remodeling complex; interacts with Swi1p; SWI/SNF complex is essential for hyphal growth and virulence
C2_02110C	C2_02110C		0.0391407	0.132725	0.482323	1.40815	1	0.52507	0.00221719	2.26568e-21	Protein of unknown function; Spider biofilm induced
C2_02120W	C2_02120W		-0.174917	-0.323317	-0.302513	-1.1869	1	0.0898458	0.0744621	7.79899e-14	Putative mitochondrial RNA polymerase specificity factor; possibly an essential gene, disruptants not obtained by UAU1 method
C2_02130C	C2_02130C		0.407006	0.333069	0.529691	0.147567	1	0.907569	0.80612	0.942938	Protein of unknown function; macrophage-induced gene
C2_02140C	C2_02140C		-2.43794	-2.12169	0.150798	-0.00732085	1	0.0996622	0.90868	0.998545	Protein of unknown function
C2_02150C	C2_02150C		-0.0533929	-0.0718759	0.402776	-0.0094955	1	0.514617	8.24245e-07	0.920514	Ortholog(s) have RNA binding activity and role in mRNA polyadenylation, pre-mRNA cleavage required for polyadenylation, regulation of mRNA 3'-end processing, response to DNA damage checkpoint signaling
C2_02160W	SAM37		-0.0172503	-0.286315	-0.524876	-0.682	1	0.0317184	6.39658e-06	2.12988e-09	Protein of the mitochondrial outer membrane, component of the Sorting and Assembly Machinery (SAM) involved in insertion of proteins into the outer membrane; mutants show loss of mtDNA
C2_02170W	C2_02170W		-0.0602394	-0.0363488	0.226594	-0.641409	1	0.862123	0.110463	1.24862e-06	Possible vacuolar protein; Hap43-induced gene
C2_02180W	C2_02180W		0.0832291	0.0373956	-0.244633	0.728857	1	0.873231	0.11908	4.96722e-07	Ortholog of S. cerevisiae Zrt3, vacuolar membrane zinc transporter; predicted Kex2 substrate; induced in oralpharyngeal candidasis; flow model biofilm induced; Spider biofilm induced
C2_02190C	C2_02190C		0.0948369	0.638944	0.153929	-0.11539	1	0.000104261	0.368587	0.487456	Protein of unknown function; Hap43-induced gene
C2_02200W	ZRC1		-0.00283754	0.335609	0.76364	-0.313768	1	0.0100508	1.94321e-11	0.00671018	Putative zinc transporter essential for tolerance to zinc; plays a role in zincosome formation; Hap43-induced; required for normal filamentous growth; mRNA binds She3 and is localized to hyphal tips
C2_02210C	TLG2		0.0434918	0.203966	-0.121519	0.529087	1	0.026776	0.163127	1.11601e-11	Putative syntaxin-like t-SNARE; macrophage/pseudohyphal-repressed
C2_02220C	C2_02220C		-0.768652	-0.00113062	0.118498	1.62642	1	1	0.908114	0.0370341	Protein of unknown function; F-12/CO2 early biofilm induced
C2_02230C	C2_02230C		0.303427	0.404274	1.5078	1.55631	1	0.34141	3.82067e-06	1.13568e-06	Protein with a globin-like domain; repressed by alpha pheromone in SpiderM medium; Spider biofilm induced
C2_02240C	HEX3		0.00845665	0.094352	0.0702416	1.36281	1	0.38265	0.461469	3.37646e-64	Protein similar to S. cerevisiae Hex3p, which is involved in DNA damage response; transposon mutation affects filamentous growth
C2_02250C	OPI1		-0.102215	0.222948	0.161801	0.214339	1	0.206185	0.309053	0.149732	Leucine zipper transcription factor; involved in regulation of filamentous growth; has putative Opi1-Sin3 interaction domain; interacts with ScSin3, but not CaSin3
C2_02260W	C2_02260W		-0.0291003	-0.226967	-0.540137	-0.276714	1	0.0996745	3.57812e-06	0.0181106	Putative cis-golgi localized protein involved in ER to Golgi transport; Spider biofilm repressed
C2_02270C	C2_02270C		-0.0210946	-0.526349	0.00601893	-0.690291	1	6.94846e-06	0.969775	1.20589e-10	Ortholog(s) have structural constituent of ribosome activity and mitochondrial small ribosomal subunit localization
C2_02280W	C2_02280W		0.0172072	-0.0841884	-0.430057	0.0122716	1	0.544322	3.42479e-05	0.917364	Membrane-localized protein of unknown function
C2_02290C	C2_02290C		0.0726893	0.0564665	0.108905	1.01199	1	0.770234	0.467095	4.97999e-16	Ortholog(s) have double-stranded DNA binding, polynucleotide 3'-phosphatase activity and role in double-strand break repair
C2_02300W	C2_02300W		0.00120623	0.194915	0.198179	0.741461	1	0.327431	0.250188	1.41925e-06	Ortholog(s) have role in mRNA splicing, via spliceosome and U4/U6 x U5 tri-snRNP complex localization
C2_02310W	C2_02310W		-0.0537652	0.112914	-0.290271	-0.492093	1	0.275955	0.000586527	1.7234e-09	Plasma membrane-associated protein identified in detergent-resistant membrane fraction (possible lipid raft component); repressed by nitric oxide; predicted transmembrane helix
C2_02320C	CPR3		0.0349292	-0.0689003	0.0495902	-0.112875	1	0.43748	0.523392	0.105456	Putative peptidyl-prolyl cis-trans isomerase; macrophage-induced protein; protein levels decrease in stationary phase yeast cultures; predicted mitochondrial localization; overlaps orf19.1551
C2_02330W	C2_02330W		0.334442	0.71617	0.530787	-0.223284	1	0.000880703	0.00821728	0.278513	Predicted protein of unknown function; overlaps CPR3/orf19.1552
C2_02340C	ENT3		-0.00611564	0.00682449	0.0230169	-0.538756	1	0.938436	0.704169	1.22998e-27	Putative epsin; induced during the mating process; transcript is upregulated in an RHE model of oral candidiasis
C2_02350C	SAC3		0.00223533	0.160075	0.247216	0.783179	1	0.0510944	0.000524767	6.71327e-31	Putative nuclear pore-associated protein, required for small ribosomal subunit biogenesis; possibly an essential gene, disruptants not obtained by UAU1 method
C2_02360C	C2_02360C		0.106624	0.201228	0.351435	0.430918	1	0.164228	0.0041033	0.000273908	Ortholog(s) have S-adenosylmethionine-dependent methyltransferase activity and role in protein methylation
C2_02370C	HOM2		0.0199066	0.344619	1.27237	0.897836	1	0.00439581	1.46832e-33	1.49581e-17	Aspartate-semialdehyde dehydrogenase; forms a homodimer; conserved in bacteria, archaea, and fungi but not in mammals; ketoconazole-repressed; protein present in exponential and stationary growth phase yeast cultures; GlcNAc-induced protein
C2_02380W	POB3		0.0233203	0.139852	-0.0486437	-0.7689	1	0.31462	0.712607	1.1572e-12	Protein involved in chromatin assembly and disassembly; ortholog of S. cerevisiae Pob3; transposon mutation affects filamentous growth; rat catheter biofilm repressed
C2_02390W	C2_02390W		0.203866	0.113958	-0.072211	0.627757	1	0.526307	0.645869	1.61732e-06	Protein of unknown function; flow model biofilm induced; Spider biofilm induced; repressed by alpha pheromone in SpiderM medium
C2_02400W	ECM3		0.0509062	-1.42438	-0.999903	-2.84217	1	5.30185e-17	1.11163e-09	1.48256e-69	Has domain(s) with predicted role in transmembrane transport and integral component of membrane localization
C2_02410W	C2_02410W		0.0308674	-0.000471373	-0.537878	-0.618294	1	1	0.000715808	6.66135e-05	Plasma membrane-localized protein of unknown function
C2_02420C	C2_02420C		-0.108445	-0.655145	-1.06125	-0.891492	1	9.40994e-09	2.04914e-23	3.4589e-17	Protein of unknown function
C2_02430W	UTP21		0.0569933	-0.353232	0.233721	-1.20267	1	0.272876	0.419563	2.45737e-06	Putative U3 snoRNP protein; Hap43-induce; physically interacts with TAP-tagged Nop1; Spider biofilm induced
C2_02440W	C2_02440W		-0.0117725	0.140334	-0.0380005	0.53302	1	0.0336556	0.567897	5.72504e-22	Ortholog(s) have Rab GTPase binding, Ras guanyl-nucleotide exchange factor activity, phosphatidylinositol binding activity
C2_02450C	UTP22		-0.0145664	-0.455896	0.661636	-2.22351	1	0.121987	0.00903387	2.96591e-20	Putative U3 snoRNP protein; Ssr1-induced; repressed by prostaglandins; heterozygous null mutant is resistant to parnafungin
C2_02460W	ERG7		-0.017615	-0.218972	-0.277584	-0.0685655	1	0.0140608	0.000485218	0.412268	2,3-epoxysqualene-lanosterol cyclase (lanosterol synthase), conversion of 2,3-oxidosqualene to lanosterol in sterol biosynthesis; fluconazole-induced; possibly essential, disruptants not obtained by UAU1 method; rat catheter biofilm induced
C2_02470C	ATO7		0	0	4.48246	5.61891	1	1	0.129893	0.0448864	Putative fungal-specific transmembrane protein
C2_02480W	tV(AAC)1		1.09759	-0.225268	5.76646	6.09974	1	0.901471	2.17343e-12	5.36767e-14	tRNA-Val, predicted by tRNAscan-SE; AAC anticodon
C2_02490C	C2_02490C		-0.0244295	-0.293412	0.631332	1.30672	1	0.0718638	5.03917e-06	2.25072e-22	Ortholog(s) have fungal-type vacuole membrane, vacuole-mitochondrion membrane contact site localization
C2_02500W	C2_02500W		0.0491032	0.15271	-0.152818	0.0632564	1	0.0467012	0.0268235	0.366562	Putative TFIID subunit involved in RNA polymerase II transcription initiation; possibly an essential gene, disruptants not obtained by UAU1 method
C2_02510W	PRS1		0.00810674	-0.147366	-0.148047	-0.148474	1	0.444428	0.366683	0.340357	Phosphoribosylpyrophosphate synthetase; enzyme of purine, pyrimidine, histidine, and tryptophan biosynthesis; essential; flucytosine induced; macrophage/pseudohyphal-induced
C2_02520W	C2_02520W		-0.0474189	0.348022	0.355718	0.893913	1	3.74125e-05	5.61092e-06	1.1208e-32	Ortholog(s) have nuclear localization sequence binding, ubiquitin binding activity and role in response to ethanol
C2_02530W	C2_02530W		0.248112	-1.29146	0.78183	0.831998	1	0.172605	0.336426	0.278649	Has domain(s) with predicted DNA-binding transcription factor activity, sequence-specific DNA binding, zinc ion binding activity and role in regulation of transcription, DNA-templated
C2_02540W	C2_02540W		0.0721426	-0.137721	-0.294546	-0.784484	1	0.70531	0.289449	0.0019092	Ortholog of S. cereviaie Rrp5, an RNA binding protein involved in synthesis of 18S and 5.8S rRNAs; Hap43-induced gene
C2_02550C	C2_02550C		-0.155495	1.85255	1.09588	1.60581	1	3.8985e-12	2.36879e-05	1.81038e-10	Protein of unknown function; Spider biofilm induced
C2_02560W	C2_02560W		0.643053	1.40023	3.03922	1.22176	1	0.0597728	8.36816e-07	0.0611795	Planktonic growth-induced gene
C2_02570W	C2_02570W		0.117876	-0.089971	-0.401162	-1.01089	1	0.709157	0.0224074	1.92913e-09	Predicted membrane transporter; member of the drug:proton antiporter (12 spanner) (DHA1) family, major facilitator superfamily (MFS); mRNA binds She3
C2_02580W	C2_02580W		0.273576	0.999516	2.68276	0.880684	1	5.08608e-07	1.20961e-49	1.76841e-06	Predicted MFS membrane transporter; monocarboxylate porter family member; colony morphology-related gene regulation by Ssn6; flow model biofilm induced; Spider biofilm induced
C2_02590W	ZRT2		0.151456	0.534297	-0.562639	1.33095	1	0.00840614	0.00213552	3.3629e-14	Zinc transporter, essential for zinc uptake and acidic conditions tolerance; transcript induced by amphotericin B, interaction with macrophages; induced in oralpharyngeal candidiasis; Spider biofilm induced
C2_02600C	FGR22		0.0609008	0.259928	-0.135104	0.937863	1	0.143517	0.423599	5.3827e-11	Putative phosphatidylinositol-specific phospholipase C (PI-PLC); predicted type 2 membrane protein; no S. cerevisiae ortholog; role in, and regulated by, filamentation, Hap43p; almost identical to orf19.5797
C2_02610C	HGT20		0.10137	0.419127	0.0490515	-0.533162	1	0.0829659	0.848507	0.00974091	Putative glucose transporter of the major facilitator superfamily; the C. albicans glucose transporter family comprises 20 members; 12 probable membrane-spanning segments; regulated by Nrg1
C2_02620W	C2_02620W		0.019122	-0.00743328	-0.448378	-0.913802	1	0.967245	1.31616e-06	6.96033e-24	Putative mitochondrial protein of unknown function; regulated by Sef1p-, Sfu1p-, and Hap43p
C2_02630W	C2_02630W		-0.323397	-0.357055	-0.00803348	-0.169082	1	0.208392	0.983627	0.497642	Putative transcription factor component of the core factor (CF) rDNA transcription factor complex; Spider biofilm induced
C2_02640C	BNA32		0.0186996	0.544514	2.34913	1.65155	1	1.23438e-15	1.00764e-300	6.81715e-149	Has domain(s) with predicted catalytic activity, pyridoxal phosphate binding activity and role in biosynthetic process
C2_02650C	C2_02650C		0	2.00809	0	3.18564	1	0.7955	1	0.566752	Protein with predicted siroheme synthase middle domains NAD(P)-binding; Hap43-repressed gene
C2_02660W	C2_02660W		-0.111099	-0.369948	-1.33695	1.22193	1	0.017396	9.16859e-23	1.28929e-20	Ortholog of C. dubliniensis CD36 : Cd36_17700, C. parapsilosis CDC317 : CPAR2_212340, C. auris B8441 : B9J08_003086 and Candida tenuis NRRL Y-1498 : CANTEDRAFT_101113
C2_02670C	C2_02670C		-0.122646	-0.571316	-0.683017	0.0832005	1	2.42031e-05	5.52531e-08	0.534089	Ortholog(s) have actin filament binding activity, role in negative regulation of actin filament polymerization and Aim21-Tda2 complex, actin cortical patch localization
C2_02680W	PDR17		-0.123514	-0.210537	-1.76702	-2.11815	1	0.23848	1.2283e-34	2.5559e-49	Fungal-specific protein (no human or murine homolog); role in sensitivity to fluconazole, specifically
C2_02690W	SER2		0.0070817	0.00501829	-0.344073	-0.774267	1	0.984565	0.00324048	4.93201e-12	Ortholog(s) have phosphoserine phosphatase activity and role in L-serine biosynthetic process
C2_02700C	C2_02700C		0.112825	0.292053	0.35639	-0.129073	1	0.152312	0.0436934	0.479011	Ortholog(s) have 4-amino-4-deoxychorismate lyase activity and role in folic acid biosynthetic process
C2_02710C	C2_02710C		-0.0814662	-0.500254	-0.464373	-0.652017	1	0.0130084	0.0110634	0.000212861	Ortholog(s) have rRNA binding activity, role in rRNA processing, ribosomal small subunit assembly and CURI complex, UTP-C complex localization
C2_02720W	C2_02720W		0.0345801	-0.120854	0.0540128	-0.917224	1	0.387028	0.673401	5.67955e-18	Ortholog(s) have nuclear import signal receptor activity, role in mRNA export from nucleus, protein import into nucleus and cytoplasm, nucleus localization
C2_02730W	C2_02730W		0.0518102	0.525735	0.194169	0.392244	1	9.29594e-08	0.0458295	1.94157e-05	Ortholog(s) have SUMO binding, polyubiquitin modification-dependent protein binding, ubiquitin binding activity
C2_02740C	HPT1		0.076579	-0.094696	-0.204404	-0.0321057	1	0.763202	0.392546	0.897182	Putative hypoxanthine-guanine phosphoribosyltransferase; protein abundance affected by URA3 expression in the CAI4 strain background; protein level decreases in stationary phase; Spider biofilm induced
C2_02750C	C2_02750C		0.526886	0.416085	1.30564	0.752789	1	0.491175	0.00432852	0.103085	Ortholog of C. dubliniensis CD36 : Cd36_17620, C. parapsilosis CDC317 : CPAR2_212260, Candida tropicalis MYA-3404 : CTRG_01348, Candida albicans WO-1 : CAWG_04043 and Candida metapsilosis : CMET_2351
C2_02760W	LHS1		-0.00506448	0.226315	-0.45854	0.598685	1	0.00107761	1.40015e-13	7.63354e-23	Protein similar to S. cerevisiae Hsp70p; predicted Kex2p substrate; possibly essential, disruptants not obtained by UAU1 method; flow model biofilm repressed
C2_02770W	C2_02770W		0.0122421	0.128278	-0.0897128	-0.220597	1	0.0100508	0.0529501	4.20801e-07	Ortholog(s) have pre-mRNA branch point binding activity, role in mRNA branch site recognition, mRNA cis splicing, via spliceosome, spliceosomal complex assembly and U2-type prespliceosome, U2AF, commitment complex, nucleus localization
C2_02780C	BUB2		0.114058	-0.175204	0.892465	1.1835	1	0.28716	3.29444e-12	4.81778e-21	Ortholog(s) have GTPase activator activity
C2_02790C	C2_02790C		-0.298442	-1.07983	-0.155436	0.0993498	1	0.000141746	0.594796	0.718054	Predicted amino acid transmembrane transporter; rat catheter biofilm repressed
C2_02800W	C2_02800W		0.0147409	-0.174627	-0.194156	-0.200545	1	0.135044	0.0573726	0.0426314	Ortholog(s) have role in endoplasmic reticulum to Golgi vesicle-mediated transport and COPII-coated ER to Golgi transport vesicle, endoplasmic reticulum membrane, integral component of Golgi membrane localization
C2_02810C	NCB2		0.00798643	-0.0901101	0.0235626	0.662201	1	0.48087	0.844803	1.25119e-12	Beta subunit of NC2, heterodimeric regulator of transcription; activates CDR1 transcription; possibly an essential gene, disruptants not obtained by UAU1 method; conditional mutants show decreased susceptibility to azoles
C2_02820C	C2_02820C		0.231914	0.387239	1.34328	0.947956	1	0.0052278	1.44675e-29	2.06568e-15	Protein of unknown function; rat catheter and Spider biofilm induced
C2_02830C	SGT2		-0.0291505	-0.0280196	6.47954e-05	1.33402	1	0.744337	1	9.83068e-122	Putative small tetratricopeptide repeat (TPR)-containing protein; protein abundance is affected by URA3 expression in the CAI-4 strain background; Mig1-regulated
C2_02840C	C2_02840C		0.0385036	0.16471	0.216742	0.271742	1	0.268551	0.0860592	0.0244889	Ortholog of S. cerevisiae : YML002W, C. dubliniensis CD36 : Cd36_17530, C. parapsilosis CDC317 : CPAR2_212430, C. auris B8441 : B9J08_004968 and Candida tenuis NRRL Y-1498 : CANTEDRAFT_128807
C2_02850W	UGA6		-0.0399953	-1.52812	-2.05052	-3.2271	1	3.31688e-07	6.33602e-13	2.88881e-27	Putative GABA-specific permease; decreased transcription is observed upon benomyl treatment or in an azole-resistant strain that overexpresses MDR1
C2_02860W	SUR2		-0.0247786	-0.67119	-2.13779	-4.05044	1	0.139875	1.2634e-08	3.05396e-28	Putative ceramide hydroxylase; predicted enzyme of sphingolipid biosynthesis; regulated by Tsa1, Tsa1B under H2O2 stress conditions; Spider and flow model biofilm induced
C2_02870W	C2_02870W		-0.0237157	0.0327728	-0.172461	0.371899	1	0.8163	0.0790771	4.7041e-05	Ortholog(s) have Rab guanyl-nucleotide exchange factor activity and role in endoplasmic reticulum to Golgi vesicle-mediated transport, intra-Golgi vesicle-mediated transport, macroautophagy, protein localization by the Cvt pathway
C2_02880C	EBP7		-0.024546	0.170616	-0.832853	1.05649	1	0.158129	4.46017e-17	1.07191e-27	Putative NADPH oxidoreductase; mutation confers hypersensitivity to toxic ergosterol analog; oxidative stress-induced via Cap1p
C2_02890W	SCT2		-0.0139536	0.0378611	-0.756927	0.253729	1	0.795954	4.99657e-15	0.00951484	Putative glycerol-3-phosphate acyltransferase; fungal-specific (no human or murine homolog)
C2_02900W	ERI1		0.0928184	0.243529	0.685975	0.798484	1	0.116228	9.8242e-08	2.28683e-10	Protein of unknown function; Spider biofilm induced
C2_02910W	C2_02910W		0.226622	0.566633	0.309339	-0.0766568	1	0.0319051	0.215917	0.768396	Protein of unknown function
C2_02920W	C2_02920W		0.102146	0.654007	0.925148	1.12047	1	7.79331e-07	3.91807e-14	1.74136e-20	Putative adhesin-like protein; upregulated during growth in the mouse cecum; flow model, rat catheter and Spider biofilm induced
C2_02930C	C2_02930C		-0.0131656	-0.405321	-1.17384	-0.379914	1	0.0563975	6.20782e-11	0.0389976	Ortholog of S. cerevisiae Ett1, a nuclear protein that inhibits replication of Brome mosaic virus; early-stage flow model biofilm induced
C2_02940W	MET1		0.208036	0.32047	0.414927	4.84279	1	0.123116	0.0214027	3.5403e-186	Putative uroporphyrin-3 C-methyltransferase, methionine biosynthesis enzyme; upregulated by human whole blood or polymorphonuclear (PMN) cells; Hog1p-induced; fungal-specific (no human or murine homolog); Hap43p-repressed
C2_02950W	BNA31		0.0312163	0.578138	2.34801	1.6735	1	1.63359e-14	2.07695e-246	1.45156e-125	Putative arylformamidase, enzyme of the NAD biosynthesis pathway; Gcn4p-regulated
C2_02960C	C2_02960C		-0.0320496	-0.166483	0.284508	-0.445541	1	0.242234	0.0163694	0.00010801	Ortholog(s) have S-adenosylmethionine-dependent methyltransferase activity, protein-lysine N-methyltransferase activity
C2_02970C	ALD5		-0.219706	0.7554	-2.58519	1.45415	1	0.0237793	1.26885e-19	3.70109e-07	NAD-aldehyde dehydrogenase; decreased expression in fluconazole-resistant isolate, or in hyphae; biofilm induced; fluconazole-downregulated; protein abundance is affected by URA3 expression in the CAI-4 strain; stationary phase enriched
C2_02980C	DLD1		-0.0253696	1.03331	2.09511	1.79544	1	2.17331e-07	2.63249e-30	7.58953e-23	Putative D-lactate dehydrogenase; white cell-specific trancript; colony morphology-related gene regulation by Ssn6; Hap43-repressed; rat catheter biofilm induced; Spider biofilm repressed
C2_02990C	HYU1		0.0647969	0.375569	1.13899	1.25399	1	0.00889279	6.17447e-20	3.25466e-24	Putative hydantoin utilization protein A; induced upon adherence to polystyrene; regulated by Gcn2p and Gcn4p
C2_03000C	C2_03000C		-0.0207304	-0.0325276	0.628941	-0.909343	1	0.925548	0.0025045	9.55883e-06	Ortholog(s) have transferase activity, role in maturation of SSU-rRNA and cytoplasm localization
C2_03010C	RNR21		-0.130742	-0.748529	-1.0426	-2.70657	1	1.77593e-05	6.79203e-11	3.01289e-67	Ribonucleoside-diphosphate reductase; regulated by tyrosol and cell density; ciclopirox olamine, fluconazole or flucytosine induced; regulated by Sef1, Sfu1, and Hap43
C2_03020C	C2_03020C		0.00506135	0.311423	-0.29001	-1.59468	1	0.00262696	0.00225601	5.41884e-69	Ortholog of S. cerevisiae : YJL016W, C. dubliniensis CD36 : Cd36_17790, C. parapsilosis CDC317 : CPAR2_212150, C. auris B8441 : B9J08_004964 and Candida tenuis NRRL Y-1498 : CANTEDRAFT_128815
C2_03030W	LIG4		0.0420145	0.36375	-0.861387	-0.164712	1	0.0867565	1.82149e-06	0.38842	DNA ligase; mRNA detected in yeast-form and pseudohyphal cells, induced upon hyphal induction; suppresses S. cerevisiae ime1-1 mutant IME2 transcription defect; required for wild-type filamentous growth and wild-type pathogenesis
C2_03040W	PLC2		-0.0509935	0.198821	-0.504694	0.461534	1	0.0981831	8.22842e-07	3.75681e-06	Phosphatidylinositol (PtdIns)-specific phospholipase C (PI-PLC); predicted type 2 membrane protein; role in, and regulated by, filamentation, Nrg1 and Tup1; no mouse systemic virulence role; orf19.5797 and orf19.1586 are almost identical
C2_03050W	SHE9		-0.0316626	0.255282	0.058943	0.041201	1	0.0114138	0.568325	0.675738	Protein with similarity to S. cerevisiae She9p, which inhibits growth when overproduced; gene has possible growth-regulation element; fungal-specific (no human or murine homolog)
C2_03060W	PR26		-0.018658	0.335663	0.0303028	0.350246	1	6.41636e-09	0.637781	7.32485e-11	Protein with similarity to proteasomal 26S regulatory subunit of S. cerevisiae, H. sapiens, Methanobacterium thermoautotrophicum (Archaebacterium)
C2_03070C	SMP3		-0.0274534	-0.246105	0.310457	-0.399153	1	0.0954589	0.0151589	0.00138445	Mannosyltransferase of glycosylphosphatidylinositol (GPI) biosynthesis; catalyzes mannosylation of Man3-GPI precursor; essential for viability; 8-9 transmembrane regions predicted; has HQEXRF motif; functional homolog of S. cerevisiae Smp3p
C2_03080W	IDH2		-0.153349	0.148276	-0.516393	0.314672	1	0.440246	0.000535952	0.0346961	Putative mitochondrial NAD-isocitrate dehydrogenase subunit; induced by ciclopirox; induced in high iron; present in exponential and stationary growth phases; Spider biofilm repressed
[truncated: 4,736 more rows]

## Sheet: Fig. 6 data
Gene_ID	Gene_Name	Note	5uM_NaOCl_15min	5uM_NaOCl_30min	10uM_NaOCl_15min	10uM_NaOCl_30min	padj_5uM_NaOCl_15min	padj_5uM_NaOCl_30min	padj_10uM_NaOCl_15min	padj_10uM_NaOCl_30min	Description
[truncated: 6,468 more rows]

## Sheet: Core Response Genes
Gene_ID	Gene_Name	Description
[truncated: 106 more rows]

[truncated: 3 more sheets: HOCl uniique genes, H2O2 unique genes, BZQ unique genes]
